# Supplementary material for: Molecular mechanism on forcible ejection of ATPase inhibitory factor 1 from mitochondrial ATP synthase
Source: Nat Commun. 2023 Mar 31;14:1682. doi: 10.1038/s41467-023-37182-9 (PMC10066207; doi:10.1038/s41467-023-37182-9)
Supplement: Supplementary file 4 — Source Data [file 41467_2023_37182_MOESM4_ESM.xlsx]

## Sheet: Figure 2B
Time (s)	WT_Trace1	WT_Trace2	WT_Trace3
0	0.653779	0.87754	0.198595
0.0333333	0.808926	0.934904	0.319124
0.0666667	1.05782	0.984108	0.337855
0.1	1.23153	0.986377	0.430799
0.133333	1.45282	1.05542	0.472704
0.166667	1.54388	1.07943	0.531079
0.2	1.70078	1.20732	0.735827
0.233333	1.77172	1.30183	0.817047
0.266667	2.13687	1.32313	0.914081
0.3	2.22783	1.36212	1.03785
0.333333	2.44838	1.4538	1.047
0.366667	2.56694	1.44718	1.13032
0.4	2.78885	1.57954	1.32829
0.433333	3.16237	1.72891	1.39666
0.466667	3.44989	1.81309	1.55947
0.5	3.62459	1.84349	1.63843
0.533333	3.74974	1.93784	1.8074
0.566667	3.87918	1.99008	1.90902
0.6	4.35728	2.00374	1.98474
0.633333	4.49392	2.05655	2.15767
0.666667	4.6142	2.12727	2.32355
0.7	4.90058	2.24002	2.49383
0.733333	5.07813	2.40099	2.58561
0.766667	5.42995	2.42222	2.75404
0.8	5.58974	2.53793	2.92461
0.833333	5.78156	2.58705	3.05838
0.866667	6.02926	2.67249	3.21596
0.9	6.30124	2.7564	3.26107
0.933333	6.52005	2.76827	3.28897
0.966667	6.62514	2.79749	3.34488
1	6.77037	2.87541	3.43442
1.03333	7.06571	2.96789	3.51091
1.06667	7.2967	2.99971	3.59228
1.1	7.56563	3.01086	3.74175
1.13333	7.63034	3.1229	3.86336
1.16667	7.80651	3.25512	3.91673
1.2	8.09241	3.35056	3.94472
1.23333	8.48598	3.39211	4.05767
1.26667	8.60269	3.44268	4.12983
1.3	8.70374	3.58324	4.20458
1.33333	8.79455	3.73538	4.34161
1.36667	9.12701	3.91873	4.39014
1.4	9.28055	3.9006	4.51618
1.43333	9.47263	3.95539	4.58993
1.46667	9.59786	4.06304	4.60651
1.5	9.93113	4.16334	4.73848
1.53333	10.3736	4.2263	4.9611
1.56667	10.6355	4.24183	5.07642
1.6	10.7482	4.32837	5.05851
1.63333	11.1686	4.40538	5.15539
1.66667	11.335	4.44313	5.36663
1.7	11.4408	4.46745	5.4502
1.73333	11.5426	4.53275	5.53763
1.76667	11.7681	4.63579	5.52417
1.8	11.9791	4.6788	5.75149
1.83333	12.2015	4.73477	5.90903
1.86667	12.3948	4.86273	6.00537
1.9	12.5987	4.94398	6.05225
1.93333	12.6914	5.01969	6.13824
1.96667	12.7805	5.11562	6.13257
2	13.0228	5.19371	6.19483
2.03333	13.1419	5.27824	6.32481
2.06667	13.3974	5.34841	6.40754
2.1	13.6522	5.44733	6.56819
2.13333	13.8551	5.44519	6.55849
2.16667	14.0968	5.68418	6.68139
2.2	14.2619	5.79076	6.84904
2.23333	14.5071	5.84603	6.97804
2.26667	14.7281	5.88839	7.07557
2.3	14.7315	5.93715	7.23531
2.33333	14.8017	5.96729	7.35939
2.36667	14.9797	6.11643	7.44768
2.4	15.2747	6.26827	7.58262
2.43333	15.5015	6.45061	7.56035
2.46667	15.6016	6.50489	7.61126
2.5	15.6107	6.54758	7.79299
2.53333	15.7931	6.6234	7.88926
2.56667	16.0773	6.69261	7.9323
2.6	16.29	6.74464	7.9692
2.63333	16.4534	6.90022	8.06393
2.66667	16.6672	7.02911	8.1411
2.7	16.8966	7.11605	8.27904
2.73333	16.9778	7.14342	8.4167
2.76667	17.1592	7.25003	8.50421
2.8	17.3321	7.34731	8.5494
2.83333	17.4401	7.45603	8.62934
2.86667	17.5552	7.56679	8.78178
2.9	17.6791	7.62252	8.87007
2.93333	17.95	7.73124	9.00259
2.96667	18.361	7.79306	9.14178
3	18.5985	7.86181	9.15059
3.03333	18.6885	7.88588	9.19829
3.06667	18.943	7.94233	9.3801
3.1	19.2227	8.0533	9.47426
3.13333	19.4331	8.18408	9.61536
3.16667	19.548	8.21298	9.78988
3.2	19.6608	8.2754	9.87382
3.23333	19.7379	8.30367	9.97405
3.26667	19.9925	8.39947	10.0553
3.3	20.4189	8.46921	10.1828
3.33333	20.467	8.51596	10.3469
3.36667	20.6956	8.63307	10.3841
3.4	20.9476	8.63735	10.4702
3.43333	21.2226	8.8117	10.4886
3.46667	21.467	8.81801	10.526
3.5	21.6381	8.89729	10.6387
3.53333	21.79	8.99935	10.8349
3.56667	21.9912	8.97026	10.9411
3.6	22.3898	8.96587	10.9976
3.63333	22.4702	9.05047	11.0799
3.66667	22.5841	9.04057	11.2922
3.7	22.74	9.09505	11.3992
3.73333	22.8927	9.18611	11.4622
3.76667	23.1523	9.2948	11.5567
3.8	23.4553	9.49168	11.6134
3.83333	23.6113	9.55565	11.7946
3.86667	23.6706	9.61739	11.8974
3.9	23.928	9.74658	12.0166
3.93333	24.2866	9.8696	12.1284
3.96667	24.51	9.95187	12.1729
4	24.695	9.98126	12.3299
4.03333	24.6801	10.1213	12.4547
4.06667	24.9213	10.3539	12.5107
4.1	25.0294	10.5168	12.5981
4.13333	25.3544	10.5401	12.7316
4.16667	25.5623	10.6138	12.811
4.2	25.671	10.651	12.874
4.23333	25.9128	10.7172	12.8642
4.26667	26.1017	10.7428	12.9282
4.3	26.2092	10.7305	13.0345
4.33333	26.4098	10.8212	13.0852
4.36667	26.7002	10.9577	13.1361
4.4	27.0591	10.9727	13.3308
4.43333	27.3386	11.0014	13.44
4.46667	27.5061	11.0327	13.6448
4.5	27.657	11.1377	13.862
4.53333	27.8504	11.1718	13.8582
4.56667	27.9042	11.2011	13.8909
4.6	28.1571	11.3112	13.8997
4.63333	28.4387	11.3124	13.9305
4.66667	28.5152	11.3508	14.0321
4.7	28.5988	11.4764	14.0565
4.73333	28.7885	11.6485	14.1846
4.76667	29.0733	11.6602	14.2707
4.8	29.2039	11.8223	14.3512
4.83333	29.432	11.798	14.4367
4.86667	29.6362	11.9417	14.4179
4.9	29.8376	11.9891	14.4171
4.93333	30.1704	11.9387	14.494
4.96667	30.4112	11.9889	14.557
5	30.6244	12.0411	14.5479
5.03333	30.7735	12.0626	14.5731
5.06667	31.0147	12.1382	14.6058
5.1	31.367	12.3014	14.5765
5.13333	31.5711	12.2792	14.5995
5.16667	31.7747	12.2936	14.7112
5.2	32.0653	12.3916	14.8348
5.23333	32.3004	12.4167	14.9498
5.26667	32.5659	12.4844	15.0189
5.3	32.6807	12.5682	15.1728
5.33333	32.8524	12.6949	15.3375
5.36667	33.1394	12.7653	15.3834
5.4	33.3362	12.745	15.3869
5.43333	33.5638	12.8098	15.4115
5.46667	33.7449	12.8102	15.4178
5.5	33.9196	12.7584	15.4898
5.53333	34.126	12.8503	15.5345
5.56667	34.4197	12.925	15.7619
5.6	34.5868	12.9952	15.8836
5.63333	34.7724	13.0913	16.0272
5.66667	35.0689	13.1276	16.0783
5.7	35.2478	13.192	16.2195
5.73333	35.542	13.2207	16.359
5.76667	35.6327	13.2704	16.4751
5.8	35.8879	13.3159	16.4984
5.83333	36.1216	13.4043	16.5387
5.86667	36.4036	13.5417	16.5912
5.9	36.5427	13.4705	16.8347
5.93333	36.6144	13.458	16.9695
5.96667	36.7875	13.5689	17.0813
6	36.9295	13.6221	17.2396
6.03333	37.0818	13.7135	17.3506
6.06667	37.3293	13.7538	17.433
6.1	37.4388	13.8519	17.5079
6.13333	37.4608	13.8358	17.5783
6.16667	37.6085	13.8987	17.5277
6.2	37.7106	13.9844	17.7825
6.23333	37.8773	14.0591	17.882
6.26667	38.1658	14.1595	17.8715
6.3	38.4523	14.1462	17.9346
6.33333	38.6958	14.1484	18.0092
6.36667	38.8732	14.2104	18.0702
6.4	39.0699	14.2452	18.254
6.43333	39.4946	14.3365	18.3318
6.46667	39.4951	14.414	18.4744
6.5	39.6717	14.4454	18.5396
6.53333	39.8838	14.5752	18.6182
6.56667	40.2138	14.5332	18.5889
6.6	40.4539	14.542	18.578
6.63333	40.5652	14.4962	18.5782
6.66667	40.6688	14.5633	18.5759
6.7	40.7828	14.6713	18.5971
6.73333	40.9181	14.7176	18.5731
6.76667	41.1171	14.7077	18.6834
6.8	41.2278	14.7918	18.8516
6.83333	41.3604	14.8341	18.8909
6.86667	41.5942	14.7906	19.0202
6.9	41.8495	14.8464	19.1814
6.93333	41.9941	14.978	19.1495
6.96667	42.1722	15.1226	19.2707
7	42.3664	15.1928	19.48
7.03333	42.5604	15.2862	19.5723
7.06667	42.8144	15.3318	19.6478
7.1	43.0262	15.4277	19.8553
7.13333	43.1905	15.432	20.028
7.16667	43.4248	15.4604	20.2475
7.2	43.5191	15.6792	20.4444
7.23333	43.7889	15.8498	20.459
7.26667	44.0258	15.8608	20.5501
7.3	44.1495	15.898	20.7731
7.33333	44.3949	15.9765	20.9318
7.36667	44.5685	16.1689	21.0378
7.4	44.6747	16.2786	21.0821
7.43333	44.8261	16.3773	21.2466
7.46667	45.1544	16.4778	21.3303
7.5	45.429	16.5051	21.3713
7.53333	45.5572	16.6008	21.5719
7.56667	45.6995	16.6767	21.6907
7.6	45.9195	16.7512	21.8888
7.63333	46.1307	16.8178	21.8844
7.66667	46.2755	16.9183	22.0271
7.7	46.4889	16.9456	22.1344
7.73333	46.6444	17.0083	22.3097
7.76667	46.8075	17.1388	22.4181
7.8	46.9746	17.2256	22.5207
7.83333	47.2411	17.2094	22.5612
7.86667	47.4213	17.2752	22.6516
7.9	47.5869	17.3177	22.8683
7.93333	47.6758	17.3047	22.9725
7.96667	47.8629	17.363	23.2604
8	48.0919	17.4426	23.3549
8.03333	48.4207	17.4729	23.4878
8.06667	48.508	17.4659	23.491
8.1	48.7697	17.5562	23.4809
8.13333	48.9149	17.6618	23.5101
8.16667	48.9982	17.6925	23.5457
8.2	49.2556	17.7127	23.5547
8.23333	49.4544	17.7872	23.634
8.26667	49.4889	17.8169	23.8637
8.3	49.5602	17.8528	24.043
8.33333	49.6479	17.8304	24.0386
8.36667	49.7254	17.9428	24.1252
8.4	49.999	18.0065	24.4138
8.43333	50.2017	18.0771	24.4386
8.46667	50.5392	18.2441	24.5286
8.5	50.736	18.2911	24.6049
8.53333	51.0614	18.3913	24.6218
8.56667	51.2802	18.5776	24.7686
8.6	51.5347	18.5906	24.9479
8.63333	51.7941	18.7361	25.0313
8.66667	52.21	18.8205	25.0872
8.7	52.4342	18.8841	25.1503
8.73333	52.5201	18.8614	25.1266
8.76667	52.6464	18.9787	25.2685
8.8	52.6288	19.0731	25.3555
8.83333	52.7324	19.1462	25.526
8.86667	53.1185	19.3076	25.6678
8.9	53.4296	19.4527	25.8977
8.93333	53.6034	19.5863	25.98
8.96667	53.8705	19.6719	26.1445
9	54.095	19.8091	26.14
9.03333	54.3829	19.8599	26.2998
9.06667	54.7049	19.9375	26.4322
9.1	55.0433	20.017	26.4831
9.13333	55.2525	20.0939	26.7052
9.16667	55.4427	20.199	26.834
9.2	55.5867	20.2521	26.9406
9.23333	55.6694	20.3429	27.0321
9.26667	55.9562	20.5282	27.136
9.3	56.0797	20.6177	27.2894
9.33333	56.2291	20.6448	27.3961
9.36667	56.3468	20.6547	27.4822
9.4	56.3529	20.7088	27.5568
9.43333	56.3977	20.7601	27.7127
9.46667	56.4435	20.8334	27.8613
9.5	56.5735	20.8439	27.9828
9.53333	56.8341	20.8505	28.2065
9.56667	56.8409	20.901	28.3972
9.6	56.7553	20.9197	28.5075
9.63333	56.8074	21.0193	28.5338
9.66667	56.794	21.0673	28.5675
9.7	56.7561	21.1901	28.8359
9.73333	56.7959	21.2474	28.9628
9.76667	56.7577	21.3146	29.1334
9.8	56.6999	21.3384	29.2675
9.83333	56.7984	21.4334	29.3009
9.86667	56.9718	21.5482	29.474
9.9	57.1459	21.6176	29.497
9.93333	57.3238	21.6492	29.4965
9.96667	57.5696	21.6967	29.5281
10	57.6535	21.7155	29.5658
10.0333	57.8583	21.769	29.6542
10.0667	58.1779	21.8115	29.7525
10.1	58.4744	21.8622	29.9075
10.1333	58.5593	21.9369	29.9695
10.1667	58.7749	22.0186	30.1456
10.2	59.0621	22.1212	30.3141
10.2333	59.201	22.2179	30.4013
10.2667	59.501	22.3213	30.4841
10.3	59.562	22.4922	30.5785
10.3333	59.7726	22.6628	30.7705
10.3667	59.9567	22.7542	30.8696
10.4	60.2364	22.7969	30.9838
10.4333	60.5377	22.9471	31.0484
10.4667	60.6641	22.9148	31.1679
10.5	60.8947	22.9869	31.3539
10.5333	61.1514	23.0005	31.4097
10.5667	61.0764	23.1229	31.4386
10.6	61.3973	23.1385	31.543
10.6333	61.5669	23.1977	31.5881
10.6667	61.6529	23.2973	31.7678
10.7	61.8475	23.3025	31.9485
10.7333	62.073	23.3579	32.0929
10.7667	62.1941	23.4614	32.1608
10.8	62.433	23.5358	32.3798
10.8333	62.6009	23.5947	32.4747
10.8667	62.8	23.6368	32.452
10.9	63.0111	23.6955	32.5103
10.9333	63.3666	23.7601	32.5644
10.9667	63.6204	23.8797	32.7152
11	63.9814	23.8927	32.8714
11.0333	64.3145	23.9759	33.023
11.0667	64.4957	24.0834	33.1392
11.1	64.4162	24.1057	33.161
11.1333	64.5996	24.1083	33.4078
11.1667	64.8778	24.2112	33.4905
11.2	65.2024	24.21	33.5853
11.2333	65.443	24.2203	33.5742
11.2667	65.5755	24.316	33.5802
11.3	65.8545	24.291	33.6975
11.3333	65.9775	24.379	33.8659
11.3667	66.2524	24.3787	33.9963
11.4	66.4404	24.4886	34.0409
11.4333	66.5633	24.4986	34.1816
11.4667	66.7454	24.4985	34.2728
11.5	66.8601	24.5134	34.3442
11.5333	67.0556	24.6137	34.528
11.5667	67.2821	24.661	34.7506
11.6	67.4206	24.6974	34.972
11.6333	67.6823	24.7612	35.1208
11.6667	67.7985	24.7531	35.2705
11.7	67.9926	24.8412	35.372
11.7333	68.2289	24.8361	35.497
11.7667	68.5557	24.8975	35.5507
11.8	68.7681	24.8978	35.5849
11.8333	68.9901	24.9097	35.8102
11.8667	69.1662	24.8341	35.911
11.9	69.4114	24.8054	36.079
11.9333	69.5694	24.8068	36.3178
11.9667	69.6379	24.807	36.4265
12	69.832	24.7319	36.5349
12.0333	70.0807	24.7557	36.6031
12.0667	70.1544	24.7043	36.6197
12.1	70.3422	24.7691	36.76
12.1333	70.3465	24.8404	36.9255
12.1667	70.3827	24.8456	36.9663
12.2	70.5449	24.818	37.1186
12.2333	70.6997	24.8239	37.1916
12.2667	70.8496	24.8128	37.3064
12.3	71.0765	24.7468	37.4159
12.3333	71.2418	24.7359	37.4897
12.3667	71.4703	24.7209	37.5082
12.4	71.5479	24.7337	37.5087
12.4333	71.8352	24.8135	37.5379
12.4667	71.8369	24.8209	37.6028
12.5	72.0401	24.8096	37.6075
12.5333	72.2853	24.8548	37.6992
12.5667	72.4114	24.7959	37.7173
12.6	72.4617	24.7987	37.7791
12.6333	72.5935	24.8839	37.8783
12.6667	72.7264	24.8882	38.0425
12.7	73.039	24.8468	38.1337
12.7333	73.3938	24.8106	38.2529
12.7667	73.5171	24.8128	38.4058
12.8	73.8196	24.8107	38.456
12.8333	74.0143	24.8316	38.4653
12.8667	74.206	24.8302	38.512
12.9	74.4637	24.8453	38.606
12.9333	74.6133	24.8188	38.7359
12.9667	74.7079	24.8147	38.8635
13	74.8571	24.8496	38.8656
13.0333	75.247	24.8135	38.9338
13.0667	75.4598	24.7751	39.0457
13.1	75.5853	24.7528	39.1832
13.1333	75.645	24.7768	39.3207
13.1667	75.8468	24.7958	39.4073
13.2	76.0327	24.821	39.5508
13.2333	76.2603	24.8081	39.8284
13.2667	76.4611	24.8322	39.9395
13.3	76.6805	24.8292	40.0123
13.3333	76.7679	24.8229	40.1424
13.3667	76.8339	24.8032	40.3828
13.4	77.1242	24.8448	40.4388
13.4333	77.2242	24.8651	40.5292
13.4667	77.4351	24.833	40.5856
13.5	77.5599	24.8218	40.6241
13.5333	77.7594	24.7765	40.8182
13.5667	78.0014	24.8279	40.9759
13.6	78.3091	24.8105	41.04
13.6333	78.3922	24.7744	41.0635
13.6667	78.4843	24.7368	41.1789
13.7	78.5791	24.7611	41.3448
13.7333	78.6631	24.7297	41.4743
13.7667	78.9087	24.7046	41.4654
13.8	79.2223	24.725	41.495
13.8333	79.49	24.6901	41.5972
13.8667	79.6183	24.6802	41.7997
13.9	79.7743	24.7532	41.9169
13.9333	79.9431	24.7424	42.065
13.9667	80.1967	24.7827	42.1813
14	80.3626	24.7904	42.2807
14.0333	80.3908	24.832	42.3906
14.0667	80.6408	24.7862	42.4491
14.1	80.808	24.818	42.5659
14.1333	81.042	24.8323	42.7929
14.1667	81.1591	24.8	42.792
14.2	81.3605	24.7899	42.9469
14.2333	81.4348	24.7549	43.0508
14.2667	81.6056	24.7295	43.1597
14.3	81.8156	24.6679	43.351
14.3333	82.1428	24.7106	43.4688
14.3667	82.2463	24.6959	43.5139
14.4	82.5236	24.7901	43.7296
14.4333	82.6598	24.8514	43.8431
14.4667	82.9493	24.8487	44.0289
14.5	83.3107	24.816	44.2008
14.5333	83.3931	24.7513	44.3347
14.5667	83.5543	24.7859	44.3499
14.6	83.8096	24.7501	44.3967
14.6333	83.9762	24.7779	44.41
14.6667	84.1372	24.7425	44.4753
14.7	84.3424	24.7858	44.6031
14.7333	84.5281	24.7609	44.8116
14.7667	84.7728	24.7955	44.9602
14.8	84.9734	24.8317	45.029
14.8333	85.298	24.8046	45.0797
14.8667	85.3955	24.8347	45.1635
14.9	85.6499	24.8548	45.239
14.9333	85.8671	24.8301	45.3192
14.9667	86.0011	24.8243	45.3948
15	86.2058	24.8268	45.5195
15.0333	86.372	24.7753	45.6088
15.0667	86.5358	24.7989	45.6351
15.1	86.6564	24.7658	45.8422
15.1333	86.661	24.7754	45.9599
15.1667	86.8126	24.8203	46.1249
15.2	87.0632	24.8195	46.1761
15.2333	87.3313	24.833	46.2772
15.2667	87.5066	24.808	46.328
15.3	87.6378	24.8186	46.4281
15.3333	87.773	24.8153	46.5374
15.3667	87.9357	24.8228	46.6013
15.4	88.2093	24.7981	46.8063
15.4333	88.3275	24.7925	46.8899
15.4667	88.5389	24.8055	46.9489
15.5	88.7431	24.8121	47.0343
15.5333	88.822	24.826	47.2635
15.5667	88.7634	24.8047	47.4387
15.6	88.8309	24.8049	47.5615
15.6333	88.937	24.8022	47.6883
15.6667	89.1659	24.8124	47.7794
15.7	89.3127	24.8499	47.7994
15.7333	89.4572	24.8473	47.9248
15.7667	89.6095	24.833	48.0422
15.8	89.9182	24.842	48.2729
15.8333	90.0157	24.8331	48.4133
15.8667	90.3572	24.8323	48.6027
15.9	90.6192	24.8242	48.8042
15.9333	90.9253	24.8283	48.8907
15.9667	91.2552	24.7897	48.958
16	91.4298	24.7655	49.0027
16.0333	91.6443	24.7244	49.2265
16.0667	91.8228	24.7773	49.3184
16.1	92.0486	24.9043	49.2978
16.1333	92.2038	24.8374	49.4099
16.1667	92.5482	24.8096	49.4849
16.2	92.546	24.8009	49.5581
16.2333	92.6906	24.8091	49.5854
16.2667	93.0148	24.8114	49.8224
16.3	93.3635	24.7676	49.955
16.3333	93.5731	24.7804	50.1677
16.3667	93.7885	24.7706	50.3277
16.4	93.9554	24.7212	50.4068
16.4333	94.2116	24.6806	50.4657
16.4667	94.4199	24.6942	50.4868
16.5	94.5572	24.6696	50.5627
16.5333	94.6038	24.6807	50.7306
16.5667	94.7956	24.6978	50.8852
16.6	94.9843	24.7231	51.0155
16.6333	95.3142	24.7567	51.0963
16.6667	95.5093	24.8272	51.2998
16.7	95.801	24.838	51.3091
16.7333	96.0263	24.8222	51.3446
16.7667	96.1501	24.7894	51.4069
16.8	96.305	24.8341	51.5273
16.8333	96.6625	24.8139	51.5771
16.8667	96.8514	24.8239	51.8014
16.9	97.2222	24.8906	51.9197
16.9333	97.3754	24.836	52.0924
16.9667	97.5063	24.7925	52.1742
17	97.7033	24.7408	52.3532
17.0333	97.829	24.6532	52.4962
17.0667	97.959	24.7071	52.5243
17.1	98.2554	24.7494	52.7011
17.1333	98.465	24.798	52.9061
17.1667	98.6887	24.7669	52.9693
17.2	98.9253	24.788	53.0498
17.2333	99.3225	24.8464	53.05
17.2667	99.5376	24.8679	53.2626
17.3	99.8176	24.8185	53.3276
17.3333	99.9529	24.7941	53.4193
17.3667	100.145	24.7569	53.427
17.4	100.432	24.7345	53.4744
17.4333	100.516	24.7738	53.4936
17.4667	100.7	24.7271	53.5656
17.5	100.867	24.7387	53.5812
17.5333	101.06	24.6842	53.7916
17.5667	101.301	24.6948	53.9363
17.6	101.578	24.7487	54.066
17.6333	101.768	24.7766	54.136
17.6667	101.956	24.7763	54.1282
17.7	102.241	24.7684	54.3244
17.7333	102.462	24.8446	54.4477
17.7667	102.612	24.8126	54.4643
17.8	102.745	24.8382	54.5573
17.8333	102.788	24.8375	54.75
17.8667	102.972	24.8155	54.8398
17.9	103.305	24.8216	54.9159
17.9333	103.489	24.8107	54.9544
17.9667	103.805	24.8237	55.0143
18	103.971	24.796	55.1448
18.0333	104.153	24.7748	55.2957
18.0667	104.322	24.798	55.4045
18.1	104.493	24.8158	55.4124
18.1333	104.645	24.8066	55.4939
18.1667	104.764	24.8261	55.6332
18.2	104.819	24.8225	55.8542
18.2333	104.963	24.8108	56.0076
18.2667	105.18	24.808	56.0893
18.3	105.346	24.8203	56.2437
18.3333	105.549	24.7587	56.4326
18.3667	105.588	24.7561	56.6073
18.4	105.657	24.7	56.9028
18.4333	105.849	24.7261	56.9531
18.4667	106.069	24.7194	57.2098
18.5	106.351	24.7589	57.241
18.5333	106.478	24.7748	57.3894
18.5667	106.758	24.8024	57.4309
18.6	106.831	24.7683	57.5442
18.6333	106.915	24.7554	57.5891
18.6667	107.19	24.8299	57.5663
18.7	107.415	24.8023	57.5959
18.7333	107.566	24.831	57.716
18.7667	107.708	24.8009	57.9025
18.8	107.869	24.7902	57.942
18.8333	108.132	24.8034	58.029
18.8667	108.366	24.819	58.1131
18.9	108.523	24.7881	58.3241
18.9333	108.704	24.7975	58.3799
18.9667	108.975	24.7833	58.5
19	109.363	24.7724	58.4867
19.0333	109.612	24.8021	58.5345
19.0667	109.694	24.785	58.6596
19.1	109.943	24.8508	58.8682
19.1333	110.234	24.8011	58.9087
19.1667	110.527	24.7244	59.0089
19.2	110.699	24.7424	59.1269
19.2333	110.831	24.7275	59.3477
19.2667	111.056	24.7598	59.4712
19.3	111.261	24.7701	59.633
19.3333	111.396	24.8067	59.8007
19.3667	111.567	24.8234	59.9075
19.4	111.76	24.8311	59.9626
19.4333	111.852	24.8226	60.0849
19.4667	111.946	24.8142	60.2222
19.5	112.153	24.7888	60.3241
19.5333	112.314	24.7996	60.3658
19.5667	112.546	24.8181	60.4712
19.6	112.748	24.8338	60.4798
19.6333	112.99	24.7789	60.5229
19.6667	113.167	24.7913	60.5346
19.7	113.512	24.8091	60.5613
19.7333	113.505	24.8193	60.7248
19.7667	113.698	24.8278	60.7936
19.8	113.855	24.8124	60.9588
19.8333	114.044	24.888	61.1241
19.8667	114.376	24.9106	61.3391
19.9	114.545	24.897	61.3594
19.9333	114.83	24.9076	61.5119
19.9667	114.995	24.8905	61.6103
20	115.432	24.8428	61.8778
20.0333	115.571	24.8039	62.0009
20.0667	115.724	24.7908	62.1454
20.1	115.908	24.8045	62.3279
20.1333	115.953	24.8435	62.3873
20.1667	116.266	24.8225	62.4755
20.2	116.358	24.7654	62.4896
20.2333	116.57	24.8238	62.568
20.2667	116.737	24.8494	62.5669
20.3	117.167	24.7948	62.6638
20.3333	117.428	24.764	62.8542
20.3667	117.516	24.7321	62.8868
20.4	117.619	24.7766	62.9814
20.4333	117.682	24.784	63.1001
20.4667	117.787	24.8052	63.2371
20.5	118.03	24.7613	63.419
20.5333	118.301	24.7859	63.526
20.5667	118.511	24.8417	63.6686
20.6	118.63	24.7968	63.7946
20.6333	118.848	24.7879	63.9293
20.6667	119.032	24.7369	64.0533
20.7	119.024	24.746	64.0474
20.7333	119.416	24.7702	64.1521
20.7667	119.525	24.8061	64.2843
20.8	119.713	24.7869	64.3469
20.8333	119.948	24.7992	64.4041
20.8667	120.188	24.7137	64.469
20.9	120.47	24.7228	64.5436
20.9333	120.547	24.757	64.5998
20.9667	120.681	24.7166	64.8674
21	120.855	24.7107	64.9365
21.0333	121.09	24.7371	65.0452
21.0667	121.328	24.7212	65.1115
21.1	121.521	24.7654	65.1495
21.1333	121.681	24.787	65.2304
21.1667	121.918	24.7009	65.3859
21.2	122.243	24.752	65.4721
21.2333	122.461	24.7143	65.5242
21.2667	122.707	24.7387	65.5535
21.3	122.79	24.6936	65.5665
21.3333	122.989	24.7129	65.8305
21.3667	123.212	24.6797	65.9272
21.4	123.504	24.7373	66.0378
21.4333	123.624	24.7766	66.0778
21.4667	123.81	24.8085	66.1971
21.5	124.077	24.8253	66.426
21.5333	124.295	24.7783	66.5423
21.5667	124.476	24.7236	66.6067
21.6	124.708	24.7617	66.7805
21.6333	124.902	24.7149	66.912
21.6667	124.411	24.7412	67.0157
21.7	124.691	24.7246	67.1418
21.7333	124.849	24.6747	67.1392
21.7667	125.202	24.7005	67.3002
21.8	125.345	24.6813	67.4247
21.8333	125.493	24.7039	67.4719
21.8667	125.499	24.7396	67.5091
21.9	125.631	24.7196	67.5187
21.9333	125.803	24.6878	67.6309
21.9667	126.099	24.6662	67.8443
22	126.252	24.6719	67.9535
22.0333	126.52	24.7466	68.0341
22.0667	126.725	24.7173	68.1006
22.1	126.859	24.7031	68.341
22.1333	127.054	24.7304	68.347
22.1667	127.298	24.7273	68.4154
22.2	127.456	24.7448	68.4965
22.2333	127.575	24.7789	68.5742
22.2667	127.772	24.7732	68.5757
22.3	127.851	24.7412	68.7432
22.3333	128.212	24.7015	68.8727
22.3667	128.538	24.688	68.8875
22.4	128.572	24.6529	69.0011
22.4333	128.643	24.6451	69.1307
22.4667	128.973	24.6663	69.3103
22.5	129.222	24.7049	69.4484
22.5333	129.446	24.7026	69.4866
22.5667	129.603	24.7197	69.5295
22.6	129.798	24.683	69.6035
22.6333	130.073	24.6888	69.7258
22.6667	130.416	24.7279	69.8736
22.7	130.49	24.801	70.0172
22.7333	130.586	24.8052	70.1284
22.7667	130.765	24.8062	70.1204
22.8	130.915	24.7815	70.2348
22.8333	131.213	24.7787	70.3973
22.8667	131.407	24.7797	70.4543
22.9	131.453	24.7812	70.4938
22.9333	131.594	24.7425	70.6295
22.9667	131.847	24.7439	70.7062
23	132.188	24.7489	70.8706
23.0333	132.428	24.7588	70.9379
23.0667	132.574	24.8067	71.0866
23.1	132.872	24.7758	71.2054
23.1333	133.298	24.7491	71.3502
23.1667	133.479	24.7293	71.4665
23.2	133.618	24.726	71.5468
23.2333	133.876	24.7923	71.6093
23.2667	134.225	24.7929	71.8454
23.3	134.589	24.7331	72.0657
23.3333	134.826	24.7032	72.1397
23.3667	135.137	24.7327	72.3479
23.4	135.376	24.7189	72.3967
23.4333	135.439	24.6814	72.4452
23.4667	135.611	24.7698	72.4688
23.5	135.837	24.6923	72.5501
23.5333	136.138	24.7141	72.6515
23.5667	136.406	24.722	72.8217
23.6	136.458	24.7426	73.0275
23.6333	136.463	24.7273	73.066
23.6667	136.393	24.7311	73.162
23.7	136.403	24.7234	73.2929
23.7333	136.339	24.7109	73.3286
23.7667	136.359	24.7127	73.3545
23.8	136.362	24.7055	73.4188
23.8333	136.401	24.7322	73.4853
23.8667	136.304	24.7508	73.5949
23.9	136.39	24.7264	73.834
23.9333	136.356	24.7108	73.9228
23.9667	136.376	24.7167	74.0149
24	136.354	24.7173	74.0569
24.0333	136.45	24.7007	74.2122
24.0667	136.395	24.7071	74.2908
24.1	136.359	24.7038	74.4142
24.1333	136.394	24.7171	74.5062
24.1667	136.473	24.7191	74.4861
24.2	136.413	24.7426	74.5529
24.2333	136.306	24.7389	74.5625
24.2667	136.399	24.7174	74.7544
24.3	136.415	24.6891	74.8965
24.3333	136.338	24.7301	74.973
24.3667	136.393	24.7499	75.1283
24.4	136.365	24.7759	75.3844
24.4333	136.367	24.7687	75.5108
24.4667	136.391	24.7493	75.5494
24.5	136.268	24.7309	75.7291
24.5333	136.392	24.6867	75.8125
24.5667	136.475	24.6968	75.871
24.6	136.354	24.7185	75.9478
24.6333	136.38	24.7265	76.0115
24.6667	136.395	24.7017	76.2192
24.7	136.334	24.7384	76.3803
24.7333	136.26	24.7254	76.4799
24.7667	136.342	24.7201	76.5267
24.8	136.34	24.7445	76.6122
24.8333	136.421	24.7345	76.828
24.8667	136.506	24.7599	76.9194
24.9	136.334	24.7212	77.049
24.9333	136.28	24.6789	77.133
24.9667	136.393	24.6749	77.232
25	136.362	24.6742	77.4002
25.0333	136.363	24.6917	77.4999
25.0667	136.263	24.6877	77.5053
25.1	136.383	24.7352	77.5761
25.1333	136.405	24.7431	77.704
25.1667	136.222	24.7239	77.9569
25.2	136.408	24.7534	78.0418
25.2333	136.415	24.6991	78.3486
25.2667	136.319	24.7217	78.4698
25.3	136.292	24.6912	78.4948
25.3333	136.293	24.7069	78.539
25.3667	136.205	24.7093	78.6651
25.4	136.25	24.694	78.8466
25.4333	136.294	24.6812	78.9617
25.4667	136.391	24.7404	79.1313
25.5	136.293	24.7367	79.3339
25.5333	136.393	24.7639	79.403
25.5667	136.397	24.7707	79.5285
25.6	136.444	24.7341	79.7403
25.6333	136.375	24.7172	79.8444
25.6667	136.397	24.7212	79.9142
25.7	136.368	24.7297	79.9712
25.7333	136.452	24.7082	80.0298
25.7667	136.299	24.7271	80.0835
25.8	136.227	24.7227	80.1125
25.8333	136.332	24.702	80.2876
25.8667	136.403	24.6337	80.3354
25.9	136.368	24.6856	80.4447
25.9333	136.418	24.6786	80.5669
25.9667	136.368	24.7485	80.7743
26	136.256	24.7374	80.8897
26.0333	136.312	24.7406	80.9754
26.0667	136.379	24.7328	81.0491
26.1	136.261	24.7371	81.0665
26.1333	136.399	24.7296	81.1509
26.1667	136.412	24.7797	81.2643
26.2	136.349	24.7913	81.2538
26.2333	136.38	24.7464	81.3047
26.2667	136.343	24.7152	81.3279
26.3	136.367	24.7343	81.3698
26.3333	136.375	24.7275	81.4949
26.3667	136.424	24.6978	81.574
26.4	136.37	24.7178	81.6019
26.4333	136.356	24.7561	81.7788
26.4667	136.312	24.7617	81.8716
26.5	136.382	24.7237	81.9837
26.5333	136.464	24.7231	82.0556
26.5667	136.377	24.7179	82.1687
26.6	136.311	24.7249	82.3341
26.6333	136.389	24.7828	82.4733
26.6667	136.372	24.7468	82.5016
26.7	136.381	24.7446	82.5503
26.7333	136.291	24.7405	82.7331
26.7667	136.378	24.7694	82.8548
26.8	136.322	24.727	83.0145
26.8333	136.465	24.6881	83.0903
26.8667	136.367	24.7166	83.2592
26.9	136.335	24.7485	83.4192
26.9333	136.296	24.7307	83.5626
26.9667	136.283	24.8057	83.6342
27	136.314	24.7885	83.838
27.0333	136.302	24.7948	83.8713
27.0667	136.445	24.8124	84.0331
27.1	136.436	24.7864	84.351
27.1333	136.433	24.8127	84.4947
27.1667	136.343	24.7946	84.5627
27.2	136.349	24.7184	84.5746
27.2333	136.394	24.7074	84.6963
27.2667	136.382	24.6793	84.8292
27.3	136.302	24.7288	84.9262
27.3333	136.394	24.7354	84.9899
27.3667	136.244	24.8001	85.0775
27.4	136.253	24.8085	85.2822
27.4333	136.358	24.7535	85.348
27.4667	136.34	24.7128	85.4719
27.5	136.355	24.6971	85.5349
27.5333	136.309	24.7179	85.5883
27.5667	136.424	24.7117	85.596
27.6	136.415	24.7401	85.714
27.6333	136.268	24.76	85.8269
27.6667	136.378	24.7747	85.9659
27.7	136.42	24.7857	86.0091
27.7333	136.537	24.8293	86.0483
27.7667	136.456	24.7908	86.0919
27.8	136.51	24.8054	86.2049
27.8333	136.408	24.7667	86.2637
27.8667	136.42	24.7443	86.3919
27.9	136.382	24.7709	86.5089
27.9333	136.383	24.754	86.4861
27.9667	136.45	24.7358	86.5461
28	136.425	24.7589	86.6427
28.0333	136.44	24.7851	86.9365
28.0667	136.346	24.7441	87.1642
28.1	136.45	24.7274	87.1683
28.1333	136.324	24.786	87.3225
28.1667	136.33	24.7387	87.3798
28.2	136.275	24.7847	87.4898
28.2333	136.397	24.8066	87.5433
28.2667	136.486	24.8062	87.6988
28.3	136.386	24.7976	87.8529
28.3333	136.469	24.7685	87.9005
28.3667	136.405	24.7952	88.0248
28.4	136.386	24.8334	88.0966
28.4333	136.415	24.8498	88.3054
28.4667	136.396	24.8412	88.2798
28.5	136.372	24.8397	88.3935
28.5333	136.414	24.8333	88.4348
28.5667	136.335	24.7714	88.5152
28.6	136.383	24.7839	88.6025
28.6333	136.361	24.7633	88.7684
28.6667	136.327	24.7883	88.9259
28.7	136.374	24.7839	89.0691
28.7333	136.414	24.8228	89.2847
28.7667	136.354	24.8186	89.336
28.8	136.386	24.8354	89.3773
28.8333	136.357	24.8048	89.4903
28.8667	136.343	24.8418	89.685
28.9	136.293	24.802	89.8965
28.9333	136.282	24.8181	90.0526
28.9667	136.305	24.8297	90.1568
29	136.424	24.8215	90.2931
29.0333	136.352	24.8243	90.3668
29.0667	136.33	24.8335	90.4627
29.1	136.465	24.8048	90.5171
29.1333	136.412	24.8345	90.597
29.1667	136.462	24.865	90.8081
29.2	136.387	24.8184	90.9195
29.2333	136.467	24.8527	91.0354
29.2667	136.361	24.8602	91.0425
29.3	136.352	24.8891	91.2022
29.3333	136.311	24.864	91.3945
29.3667	136.403	24.8318	91.5405
29.4	136.361	24.8534	91.5695
29.4333	136.42	24.8683	91.6006
29.4667	136.361	24.8164	91.8022
29.5	136.313	24.7879	91.8764
29.5333	136.373	24.8169	91.9296
29.5667	136.434	24.8361	92.0625
29.6	136.485	24.838	92.1409
29.6333	136.439	24.8115	92.3723
29.6667	136.309	24.8186	92.4426
29.7	136.287	24.7952	92.5724
29.7333	136.317	24.7499	92.7143
29.7667	136.39	24.7364	92.9229
29.8	136.381	24.7446	93.0555
29.8333	136.328	24.7879	93.1221
29.8667	136.274	24.7725	93.3615
29.9	136.312	24.8495	93.4321
29.9333	136.314	24.8857	93.5036
29.9667	136.384	24.7969	93.5687
30	136.369	24.7944	93.8109
30.0333	136.43	24.728	93.8791
30.0667	136.303	24.7776	94.0386
30.1	136.278	24.7827	94.1256
30.1333	136.356	24.7959	94.1838
30.1667	136.209	24.8026	94.369
30.2	136.21	24.853	94.4655
30.2333	136.268	24.8221	94.514
30.2667	136.343	24.8456	94.6555
30.3	136.337	24.8176	94.8706
30.3333	136.355	24.8432	95.0165
30.3667	136.42	24.8076	95.2373
30.4	136.412	24.8056	95.3484
30.4333	136.352	24.7865	95.4497
30.4667	136.354	24.8085	95.5167
30.5	136.328	24.8036	95.6122
30.5333	136.3	24.8214	95.7649
30.5667	136.295	24.8401	95.8198
30.6	136.397	24.8796	95.8979
30.6333	136.406	24.8331	96.0172
30.6667	136.398	24.7691	96.043
30.7	136.437	24.8328	96.1125
30.7333	136.437	24.7726	96.2588
30.7667	136.445	24.8052	96.3668
30.8	136.382	24.7972	96.4422
30.8333	136.427	24.81	96.5211
30.8667	136.461	24.8122	96.5522
30.9	136.431	24.8422	96.5802
30.9333	136.4	24.801	96.7505
30.9667	136.423	24.7926	96.927
31	136.415	24.7774	97.0337
31.0333	136.404	24.7936	97.1571
31.0667	136.337	24.7376	97.245
31.1	136.374	24.7703	97.3471
31.1333	136.339	24.8342	97.4715
31.1667	136.288	24.867	97.6678
31.2	136.297	24.8328	97.8977
31.2333	136.29	24.8584	97.9976
31.2667	136.391	24.8267	98.1283
31.3	136.383	24.7776	98.1699
31.3333	136.441	24.7935	98.2432
31.3667	136.452	24.8039	98.4157
31.4	136.453	24.7912	98.444
31.4333	136.388	24.783	98.5813
31.4667	136.313	24.7862	98.7559
31.5	136.421	24.7674	98.9193
31.5333	136.394	24.7796	99.0785
31.5667	136.423	24.8141	99.2027
31.6	136.426	24.8216	99.3866
31.6333	136.367	24.8012	99.466
31.6667	136.276	24.8273	99.5121
31.7	136.293	24.877	99.5958
31.7333	136.281	24.8819	99.7385
31.7667	136.245	24.8554	99.8296
31.8	136.316	24.8475	99.9026
31.8333	136.418	24.8593	99.9431
31.8667	136.273	24.832	100.031
31.9	136.227	24.8745	100.115
31.9333	136.235	24.8749	100.15
31.9667	136.329	24.8402	100.28
32	136.339	24.843	100.407
32.0333	136.382	24.8074	100.443
32.0667	136.344	24.8368	100.62
32.1	136.373	24.8058	100.826
32.1333	136.381	24.7657	100.959
32.1667	136.315	24.7549	101.11
32.2	136.25	24.776	101.203
32.2333	136.419	24.7952	101.393
32.2667	136.409	24.786	101.454
32.3	136.36	24.8018	101.556
32.3333	136.458	24.8203	101.57
32.3667	136.364	24.7895	101.576
32.4	136.355	24.8023	101.616
32.4333	136.407	24.8293	101.83
32.4667	136.344	24.7898	101.982
32.5	136.438	24.751	102.047
32.5333	136.472	24.7524	102.07
32.5667	136.418	24.7725	102.116
32.6	136.29	24.8407	102.193
32.6333	136.494	24.7957	102.34
32.6667	136.509	24.7519	102.5
32.7	136.383	24.8481	102.588
32.7333	136.41	24.8265	102.752
32.7667	136.411	24.8545	102.798
32.8	136.362	24.8175	102.867
32.8333	136.375	24.855	102.954
32.8667	136.346	24.8521	103.009
32.9	136.339	24.8333	103.071
32.9333	136.316	24.83	103.151
32.9667	136.383	24.8508	103.163
33	136.416	24.8412	103.282
33.0333	136.478	24.847	103.35
33.0667	136.402	24.8873	103.439
33.1	136.362	24.8552	103.523
33.1333	136.317	24.817	103.605
33.1667	136.384	24.8347	103.762
33.2	136.396	24.8291	103.918
33.2333	136.366	24.8321	104.074
33.2667	136.322	24.8598	104.211
33.3	136.397	24.8313	104.382
33.3333	136.359	24.7734	104.476
33.3667	136.387	24.7946	104.528
33.4	136.398	24.811	104.654
33.4333	136.447	24.8104	104.82
33.4667	136.289	24.7453	104.946
33.5	136.46	24.7273	105.113
33.5333	136.462	24.745	105.172
33.5667	136.405	24.7864	105.324
33.6	136.405	24.8186	105.422
33.6333	136.384	24.8415	105.51
33.6667	136.376	24.8176	105.598
33.7	136.398	24.7401	105.724
33.7333	136.421	24.7993	105.855
33.7667	136.354	24.8304	105.904
33.8	136.406	24.8581	106.018
33.8333	136.377	24.8737	106.169
33.8667	136.441	24.8642	106.284
33.9	136.289	24.8904	106.302
33.9333	136.428	24.9207	106.403
33.9667	136.34	24.8614	106.527
34	136.253	24.86	106.609
34.0333	136.382	24.8541	106.861
34.0667	136.437	24.8917	107.023
34.1	136.397	24.9293	107.068
34.1333	136.383	24.9038	107.148
34.1667	136.359	24.8729	107.179
34.2	136.424	24.8172	107.335
34.2333	136.339	24.8167	107.476
34.2667	136.413	24.7964	107.619
34.3	136.383	24.8425	107.758
34.3333	136.433	24.8096	107.875
34.3667	136.395	24.8337	108.048
34.4	136.351	24.8396	108.112
34.4333	136.419	24.8241	108.305
34.4667	136.358	24.7935	108.452
34.5	136.346	24.7638	108.495
34.5333	136.362	24.7911	108.607
34.5667	136.29	24.7935	108.568
34.6	136.305	24.7941	108.73
34.6333	136.416	24.8141	108.875
34.6667	136.421	24.821	108.988
34.7	136.404	24.8287	109.037
34.7333	136.608	24.7945	109.165
34.7667	136.467	24.7825	109.315
34.8	136.379	24.7824	109.406
34.8333	136.314	24.8121	109.466
34.8667	136.366	24.8447	109.497
34.9	136.347	24.797	109.605
34.9333	136.334	24.7537	109.747
34.9667	136.316	24.7266	109.869
35	136.403	24.7427	110.037
35.0333	136.369	24.7823	110.145
35.0667	136.277	24.7759	110.317
35.1	136.215	24.7935	110.491
35.1333	136.39	24.7789	110.524
35.1667	136.411	24.8358	110.623
35.2	136.323	24.8576	110.783
35.2333	136.306	24.8551	110.91
35.2667	136.267	24.8353	110.936
35.3	136.351	24.8042	111.055
35.3333	136.539	24.7763	111.198
35.3667	136.459	24.7428	111.278
35.4	136.399	24.7807	111.419
35.4333	136.491	24.7578	111.417
35.4667	136.37	24.7513	111.461
35.5	136.287	24.696	111.594
35.5333	136.342	24.7038	111.749
35.5667	136.366	24.7029	111.94
35.6	136.44	24.765	112.1
35.6333	136.422	24.7712	112.265
35.6667	136.308	24.8255	112.375
35.7	136.37	24.8662	112.483
35.7333	136.406	24.8799	112.55
35.7667	136.397	24.8674	112.568
35.8	136.337	24.8356	112.576
35.8333	136.374	24.8087	112.564
35.8667	136.396	24.8011	112.563
35.9	136.373	24.8411	112.576
35.9333	136.312	24.8759	112.564
35.9667	136.407	24.8765	112.57
36	136.433	24.8225	112.582
36.0333	136.407	24.7911	112.735
36.0667	136.307	24.8248	112.922
36.1	136.339	24.8149	113.035
36.1333	136.338	24.7802	113.127
36.1667	136.398	24.8081	113.291
36.2	136.397	24.7909	113.351
36.2333	136.423	24.8109	113.471
36.2667	136.423	24.7906	113.586
36.3	136.404	24.7994	113.591
36.3333	136.432	24.7787	113.734
36.3667	136.351	24.7557	113.9
36.4	136.327	24.7738	113.944
36.4333	136.299	24.7823	114.132
36.4667	136.453	24.8591	114.194
36.5	136.517	24.8282	114.264
36.5333	136.437	24.8547	114.366
36.5667	136.359	24.858	114.447
36.6	136.473	24.8749	114.517
36.6333	136.496	24.8776	114.582
36.6667	136.505	24.8487	114.721
36.7	136.449	24.8598	114.845
36.7333	136.365	24.8282	114.979
36.7667	136.522	24.8309	115.137
36.8	136.462	24.8382	115.193
36.8333	136.508	24.8379	115.349
36.8667	136.391	24.8093	115.467
36.9	136.397	24.864	115.552
36.9333	136.513	24.8863	115.553
36.9667	136.579	24.8561	115.56
37	136.468	24.841	115.755
37.0333	136.407	24.8056	115.855
37.0667	136.43	24.823	115.949
37.1	136.403	24.8069	116.069
37.1333	136.342	24.7796	116.151
37.1667	136.286	24.7999	116.287
37.2	136.411	24.7968	116.376
37.2333	136.262	24.8053	116.5
37.2667	136.375	24.7477	116.531
37.3	136.318	24.7353	116.571
37.3333	136.314	24.7541	116.722
37.3667	136.29	24.7607	116.87
37.4	136.391	24.6751	116.899
37.4333	136.291	24.7032	116.996
37.4667	136.44	24.7186	117.081
37.5	136.307	24.6929	117.328
37.5333	136.294	24.7047	117.367
37.5667	136.199	24.7709	117.433
37.6	136.241	24.772	117.622
37.6333	136.333	24.7467	117.861
37.6667	136.249	24.749	117.954
37.7	136.336	24.7539	118.137
37.7333	136.324	24.7348	118.302
37.7667	136.449	24.7232	118.42
37.8	136.475	24.6979	118.494
37.8333	136.344	24.6853	118.606
37.8667	136.369	24.6886	118.862
37.9	136.387	24.7233	118.968
37.9333	136.413	24.7923	119.04
37.9667	136.446	24.806	119.26
38	136.459	24.8152	119.348
38.0333	136.318	24.826	119.448
38.0667	136.271	24.7731	119.599
38.1	136.321	24.7649	119.858
38.1333	136.347	24.7384	119.881
38.1667	136.307	24.6719	119.976
38.2	136.282	24.7033	119.988
38.2333	136.362	24.7564	120.062
38.2667	136.423	24.7686	120.275
38.3	136.379	24.7956	120.38
38.3333	136.328	24.75	120.429
38.3667	136.274	24.7815	120.485
38.4	136.241	24.7631	120.581
38.4333	136.296	24.779	120.695
38.4667	136.366	24.8034	120.774
38.5	136.281	24.7735	120.87
38.5333	136.344	24.7842	120.974
38.5667	136.375	24.7596	121.154
38.6	136.335	24.7807	121.324
38.6333	136.322	24.7836	121.344
38.6667	136.272	24.7813	121.453
38.7	136.348	24.8191	121.476
38.7333	136.254	24.7868	121.549
38.7667	136.23	24.7638	121.553
38.8	136.423	24.7823	121.54
38.8333	136.299	24.7972	121.766
38.8667	136.396	24.8047	121.951
38.9	136.483	24.8035	122.03
38.9333	136.531	24.8177	122.183
38.9667	136.384	24.7766	122.175
39	136.366	24.7718	122.367
39.0333	136.442	24.7962	122.424
39.0667	136.326	24.7566	122.461
39.1	136.417	24.7345	122.499
39.1333	136.348	24.7315	122.582
39.1667	136.322	24.7979	122.74
39.2	136.205	24.8178	122.954
39.2333	136.337	24.8218	123.05
39.2667	136.354	24.7916	123.198
39.3	136.19	24.7692	123.286
39.3333	136.226	24.7856	123.401
39.3667	136.383	24.7259	123.428
39.4	136.398	24.7638	123.518
39.4333	136.452	24.7692	123.571
39.4667	136.476	24.766	123.582
39.5	136.473	24.8001	123.58
39.5333	136.374	24.7736	123.588
39.5667	136.5	24.8423	123.575
39.6	136.36	24.8786	123.609
39.6333	136.482	24.9082	123.569
39.6667	136.592	24.8706	123.558
39.7	136.528	24.8021	123.584
39.7333	136.531	24.8232	123.575
39.7667	136.436	24.8121	123.534
39.8	136.335	24.7885	123.572
39.8333	136.434	24.759	123.602
39.8667	136.431	24.7472	123.614
39.9	136.374	24.8361	123.573
39.9333	136.418	24.8033	123.539
39.9667	136.249	24.8204	123.537
40	136.393	24.7599	123.529
40.0333	136.308	24.7561	123.586
40.0667	136.331	24.7623	123.574
40.1	136.308	24.8015	123.575
40.1333	136.352	24.7337	123.53
40.1667	136.306	24.7781	123.548
40.2	136.437	24.7688	123.542
40.2333	136.381	24.7817	123.531
40.2667	136.443	24.7638	123.568
40.3	136.434	24.7413	123.619
40.3333	136.264	24.732	123.752
40.3667	136.281	24.7303	123.849
40.4	136.253	24.735	123.929
40.4333	136.32	24.7395	124.032
40.4667	136.311	24.7473	124.079
40.5	136.331	24.7833	124.056
40.5333	136.351	24.8459	124.03
40.5667	136.287	24.8036	123.98
40.6	136.496	24.8541	123.915
40.6333	136.437	24.832	124
40.6667	136.312	24.8392	124.03
40.7	136.372	24.8492	124.041
40.7333	136.33	24.8803	124.093
40.7667	136.332	24.7901	124.018
40.8	136.513	24.7854	124.017
40.8333	136.384	24.7942	124.061
40.8667	136.345	24.7819	124.03
40.9	136.187	24.7374	124.034
40.9333	136.224	24.754	124.043
40.9667	136.269	24.7704	124.048
41	136.341	24.7572	124.019
41.0333	136.517	24.7905	124.028
41.0667	136.701	24.8236	124.039
41.1	136.933	24.7313	124.002
41.1333	137.163	24.7476	123.981
41.1667	137.427	24.7053	123.956
41.2	137.594	24.6762	123.898
41.2333	137.843	24.6976	123.946
41.2667	138.1	24.7789	123.999
41.3	138.381	24.8455	124.049
41.3333	138.506	24.7352	124.015
41.3667	138.612	24.744	124.021
41.4	138.76	24.8048	124.048
41.4333	139.02	24.8573	124.045
41.4667	139.406	24.8508	124.017
41.5	139.538	24.8552	124.041
41.5333	139.802	24.8029	124.013
41.5667	140.067	24.8271	123.985
41.6	140.312	24.7989	124.021
41.6333	140.519	24.7854	124.037
41.6667	140.766	24.7867	124.028
41.7	141.16	24.792	124.054
41.7333	141.542	24.7926	124.058
41.7667	141.726	24.7744	124.067
41.8	141.915	24.7223	124.036
41.8333	142.033	24.7163	124.054
41.8667	142.371	24.7136	124.057
41.9	142.594	24.6901	123.966
41.9333	142.734	24.6965	124.034
41.9667	142.905	24.6848	124.035
42	143.277	24.7136	124.052
42.0333	143.494	24.756	124.146
42.0667	143.468	24.7596	124.203
42.1	143.517	24.8341	124.191
42.1333	143.785	24.7989	124.055
42.1667	144.041	24.8	123.996
42.2	144.198	24.7329	123.942
42.2333	144.402	24.724	123.978
42.2667	144.641	24.8179	124.013
42.3	144.878	24.8077	124.003
42.3333	145.212	24.7968	124.011
42.3667	145.347	24.7538	124.043
42.4	145.504	24.7954	124.015
42.4333	145.61	24.7673	123.997
42.4667	145.872	24.7554	124.006
42.5	146.093	24.7691	124.046
42.5333	146.429	24.7805	123.996
42.5667	146.583	24.7689	124.052
42.6	146.754	24.7931	124.016
42.6333	146.956	24.8036	124.036
42.6667	147.122	24.82	123.985
42.7	147.314	24.8775	124.003
42.7333	147.477	24.8684	123.961
42.7667	147.741	24.8442	123.932
42.8	147.873	24.8238	124.019
42.8333	148.047	24.7744	124.051
42.8667	148.3	24.8174	124.07
42.9	148.506	24.7853	123.981
42.9333	148.584	24.7847	124.016
42.9667	148.869	24.8039	124.05
43	148.943	24.8013	123.994
43.0333	149.326	24.8159	123.991
43.0667	149.634	24.7976	124.009
43.1	149.813	24.798	124.025
43.1333	149.988	24.7579	124.005
43.1667	150.328	24.7909	123.976
43.2	150.622	24.7628	123.975
43.2333	150.815	24.7586	124.031
43.2667	150.966	24.7519	124.038
43.3	151.169	24.7573	124.017
43.3333	151.376	24.8229	124.04
43.3667	151.613	24.8158	124.021
43.4	151.858	24.8285	124.034
43.4333	151.992	24.7746	124.005
43.4667	152.224	24.818	123.989
43.5	152.448	24.7937	123.934
43.5333	152.547	24.7527	124.001
43.5667	152.752	24.7419	123.986
43.6	153.053	24.7464	124.04
43.6333	153.342	24.7787	124.026
43.6667	153.468	24.7917	124.003
43.7	153.638	24.8031	124.048
43.7333	153.831	24.797	124.015
43.7667	153.982	24.7861	124.072
43.8	154.025	24.8157	124.035
43.8333	154.261	24.7933	124.045
43.8667	154.414	24.7729	124.109
43.9	154.578	24.7588	124.047
43.9333	154.757	24.7541	124.063
43.9667	154.898	24.738	124.047
44	155.372	24.7592	124.026
44.0333	155.487	24.7271	123.991
44.0667	155.664	24.7342	124.031
44.1	155.69	24.7124	123.99
44.1333	155.894	24.765	123.938
44.1667	156.046	24.7782	123.986
44.2	156.293	24.8343	123.987
44.2333	156.446	24.826	124.047
44.2667	156.633	24.851	124.001
44.3	156.769	24.8322	123.984
44.3333	157.21	24.83	124.046
44.3667	157.575	24.8535	124.071
44.4	157.631	24.8027	124.089
44.4333	157.587	24.8115	124.123
44.4667	157.75	24.8507	124.125
44.5	157.852	24.8806	124.113
44.5333	157.986	24.8787	124.13
44.5667	158.303	24.8472	124.134
44.6	158.494	24.8674	124.121
44.6333	158.618	24.8839	124.097
44.6667	158.745	24.8171	124.118
44.7	159.06	24.867	124.099
44.7333	159.296	24.8673	124.119
44.7667	159.58	24.8639	124.065
44.8	159.705	24.8492	124.063
44.8333	159.84	24.8641	124.055
44.8667	160.051	24.8797	124.033
44.9	160.239	24.8527	124.119
44.9333	160.553	24.8207	124.12
44.9667	160.757	24.8225	124.104
45	160.983	24.792	124.142
45.0333	161.368	24.8039	124.091
45.0667	161.504	24.7595	124.055
45.1	161.75	24.7942	124.031
45.1333	161.853	24.835	124.039
45.1667	162.186	24.843	123.992
45.2	162.48	24.8046	123.991
45.2333	162.678	24.8364	123.991
45.2667	162.879	24.8562	124.009
45.3	162.938	24.8406	124.05
45.3333	163.212	24.8229	123.974
45.3667	163.579	24.829	124.021
45.4	163.722	24.8062	124.03
45.4333	163.954	24.7592	124.126
45.4667	164.188	24.767	124.108
45.5	164.369	24.7329	124.122
45.5333	164.548	24.7107	124.041
45.5667	164.677	24.7512	124.043
45.6	164.952	24.7963	123.995
45.6333	165.235	24.8015	124.051
45.6667	165.429	24.8024	124.043
45.7	165.588	24.8537	123.991
45.7333	165.783	24.8269	123.905
45.7667	165.876	24.8231	123.905
45.8	165.949	24.8797	123.896
45.8333	166.2	24.8543	123.908
45.8667	166.461	24.8455	123.974
45.9	166.711	24.7647	124.035
45.9333	166.894	24.7367	123.975
45.9667	167.142	24.6802	124.083
46	167.349	24.7217	124.049
46.0333	167.441	24.7477	124.007
46.0667	167.667	24.7516	123.991
46.1	167.754	24.7146	123.964
46.1333	167.992	24.7871	123.952
46.1667	168.303	24.7699	123.964
46.2	168.449	24.7122	124.045
46.2333	168.606	24.7422	124.024
46.2667	168.863	24.703	124.01
46.3	168.973	24.7688	124.044
46.3333	169.111	24.8113	124.055
46.3667	169.494	24.808	124.062
46.4	169.612	24.7221	124.028
46.4333	169.769	24.7164	124.003
46.4667	169.91	24.8065	123.971
46.5	170.26	24.7658	123.899
46.5333	170.546	24.8133	123.957
46.5667	170.828	24.8106	124.002
46.6	170.975	24.8211	123.951
46.6333	171.161	24.8257	124
46.6667	171.311	24.7811	123.957
46.7	171.508	24.756	123.972
46.7333	171.749	24.8307	123.957
46.7667	171.923	24.8419	123.93
46.8	172.036	24.8474	123.932
46.8333	172.412	24.8453	123.949
46.8667	172.653	24.8094	123.904
46.9	172.771	24.8338	123.933
46.9333	172.967	24.8344	124.004
46.9667	173.127	24.816	124.045
47	173.453	24.8391	123.99
47.0333	173.661	24.8224	123.967
47.0667	173.875	24.8088	124.045
47.1	173.994	24.8145	124.05
47.1333	174.237	24.8387	124.017
47.1667	174.465	24.8234	124.021
47.2	174.726	24.809	124.041
47.2333	174.842	24.8096	123.994
47.2667	174.991	24.8026	123.967
47.3	175.188	24.7994	124.028
47.3333	175.22	24.8034	123.936
47.3667	175.447	24.8126	123.987
47.4	175.586	24.8083	123.947
47.4333	175.625	24.8313	123.988
47.4667	175.804	24.8023	124.041
47.5	176.059	24.8118	123.988
47.5333	176.466	24.8385	123.984
47.5667	176.572	24.8038	123.958
47.6	176.773	24.8003	124.005
47.6333	177.093	24.8036	124.004
47.6667	177.416	24.8166	124.037
47.7	177.542	24.8399	124.042
47.7333	177.612	24.8451	124.002
47.7667	177.863	24.8431	123.99
47.8	178.082	24.8325	123.915
47.8333	178.283	24.837	123.938
47.8667	178.468	24.8099	123.987
47.9	178.561	24.7914	123.952
47.9333	178.816	24.7878	123.981
47.9667	178.975	24.7693	123.972
48	179.009	24.7506	124.057
48.0333	179.274	24.797	123.988
48.0667	179.488	24.7943	124.014
48.1	179.725	24.8047	124.004
48.1333	179.971	24.8345	123.988
48.1667	180.057	24.8113	124.033
48.2	180.256	24.8183	124.008
48.2333	180.437	24.8498	124.048
48.2667	180.521	24.8409	124.049
48.3	180.715	24.7742	123.98
48.3333	180.911	24.7876	123.989
48.3667	181.253	24.8068	123.947
48.4	181.377	24.8405	123.997
48.4333	181.589	24.8344	124.027
48.4667	181.645	24.792	124.015
48.5	181.874	24.7585	124.011
48.5333	182.041	24.7519	124.002
48.5667	182.194	24.7902	123.997
48.6	182.323	24.8137	124.064
48.6333	182.505	24.846	124.053
48.6667	182.734	24.8349	124.113
48.7	182.907	24.8437	124.087
48.7333	183.155	24.7814	124.041
48.7667	183.411	24.8166	124.047
48.8	183.637	24.8384	124.022
48.8333	183.836	24.8481	124.024
48.8667	184.18	24.8601	124.026
48.9	184.419	24.8364	124.14
48.9333	184.565	24.8333	124.125
48.9667	184.692	24.8182	124.088
49	184.792	24.8323	124.014
49.0333	184.958	24.8226	123.962
49.0667	185.133	24.8229	123.944
49.1	185.402	24.7684	123.966
49.1333	185.457	24.7321	123.921
49.1667	185.575	24.6858	123.912
49.2	185.727	24.7214	123.928
49.2333	185.859	24.734	123.914
49.2667	186.131	24.8084	123.926
49.3	186.358	24.7904	123.939
49.3333	186.469	24.7627	123.954
49.3667	186.532	24.7377	123.974
49.4	186.73	24.7745	123.94
49.4333	186.952	24.7873	123.943
49.4667	187.015	24.7833	124.027
49.5	187.283	24.7911	123.99
49.5333	187.582	24.8182	124.036
49.5667	187.702	24.7961	123.995
49.6	187.946	24.8173	123.996
49.6333	188.244	24.7943	123.956
49.6667	188.342	24.7896	123.954
49.7	188.533	24.8136	124.019
49.7333	188.643	24.8115	124.002
49.7667	188.761	24.7989	124.039
49.8	188.878	24.8351	124.047
49.8333	188.981	24.7774	124.039
49.8667	189.246	24.7579	124.039
49.9	189.506	24.8238	123.944
49.9333	189.739	24.8301	123.95
49.9667	189.771	24.804	123.891
50	190.016	24.8572	123.938
50.0333	190.238	24.8093	123.941
50.0667	190.489	24.8418	123.913
50.1	190.627	24.8525	123.952
50.1333	190.781	24.7693	123.967
50.1667	190.857	24.8358	123.977
50.2	191.15	24.8002	123.995
50.2333	191.275	24.8042	124.048
50.2667	191.44	24.8003	124.056
50.3	191.618	24.7717	124.032
50.3333	191.8	24.8079	123.99
50.3667	191.877	24.8331	124.052
50.4	192.112	24.8261	124.001
50.4333	192.336	24.7916	123.947
50.4667	192.647	24.8066	123.959
50.5	192.787	24.8049	123.946
50.5333	192.961	24.7815	123.95
50.5667	193.119	24.7925	123.955
50.6	193.519	24.7545	124.018
50.6333	193.627	24.7457	123.988
50.6667	193.763	24.8096	123.955
50.7	193.839	24.814	123.948
50.7333	194.021	24.8257	124.05
50.7667	194.259	24.8632	124.046
50.8	194.527	24.8313	124.046
50.8333	194.77	24.8334	123.987
50.8667	194.973	24.842	123.984
50.9	195.078	24.792	123.982
50.9333	195.451	24.8097	124.06
50.9667	195.562	24.8779	123.993
51	195.782	24.8335	124.037
51.0333	196.05	24.8408	124.117
51.0667	196.435	24.8455	123.992
51.1	196.484	24.8375	124.044
51.1333	196.735	24.7815	124.017
51.1667	196.874	24.7697	124.001
51.2	197.037	24.7796	123.99
51.2333	197.175	24.7948	123.937
51.2667	197.447	24.7458	123.925
51.3	197.637	24.7409	123.956
51.3333	197.73	24.7197	123.906
51.3667	198.002	24.669	123.913
51.4	198.161	24.6609	123.898
51.4333	198.293	24.667	124.017
51.4667	198.453	24.714	124.045
51.5	198.528	24.7615	124.036
51.5333	198.795	24.7638	124.03
51.5667	198.901	24.7874	124.014
51.6	199.112	24.7859	123.944
51.6333	199.464	24.8325	123.945
51.6667	199.551	24.8411	123.983
51.7	199.704	24.8585	124.026
51.7333	199.902	24.8259	124.001
51.7667	200.238	24.7909	123.986
51.8	200.417	24.7764	123.988
51.8333	200.582	24.7709	123.958
51.8667	200.86	24.8225	123.965
51.9	201.048	24.8459	123.902
51.9333	201.322	24.8411	123.901
51.9667	201.684	24.7432	123.934
52	201.874	24.6983	123.911
52.0333	201.988	24.6798	123.946
52.0667	202.457	24.7383	123.956
52.1	202.612	24.7203	123.983
52.1333	202.78	24.7268	124.003
52.1667	202.905	24.7331	124.011
52.2	203.285	24.7704	123.99
52.2333	203.51	24.7762	124.036
52.2667	203.692	24.7897	124.001
52.3	203.883	24.8325	123.992
52.3333	204.001	24.849	123.997
52.3667	204.178	24.8392	123.951
52.4	204.297	24.7679	123.997
52.4333	204.432	24.767	124.001
52.4667	204.649	24.7542	124.105
52.5	204.748	24.8017	124.04
52.5333	204.984	24.8342	124.048
52.5667	205.169	24.8239	124.048
52.6	205.333	24.7875	123.974
52.6333	205.52	24.8023	123.958
52.6667	205.817	24.7805	123.993
52.7	206.036	24.7575	124.014
52.7333	206.41	24.8135	123.938
52.7667	206.584	24.7868	123.968
52.8	206.826	24.8315	124.002
52.8333	207.011	24.849	123.961
52.8667	207.281	24.8547	123.911
52.9	207.501	24.8336	123.947
52.9333	207.744	24.816	123.927
52.9667	208.013	24.8124	123.896
53	208.095	24.7778	123.877
53.0333	208.34	24.7975	123.955
53.0667	208.576	24.8083	124.004
53.1	208.677	24.8085	123.998
53.1333	208.801	24.8043	124.016
53.1667	208.933	24.8452	124.047
53.2	209.027	24.7781	124.036
53.2333	209.409	24.7886	124.06
53.2667	209.566	24.813	124.009
53.3	209.832	24.8037	123.991
53.3333	210.052	24.8302	124.029
53.3667	210.413	24.8128	124.039
53.4	210.546	24.8133	124.038
53.4333	210.664	24.8121	123.98
53.4667	210.854	24.8016	123.939
53.5	211.068	24.7576	124.016
53.5333	211.4	24.7359	124.061
53.5667	211.63	24.7732	124.146
53.6	211.898	24.7908	124.115
53.6333	212.179	24.7619	124.053
53.6667	212.418	24.7576	124.011
53.7	212.61	24.7775	123.983
53.7333	212.739	24.7769	124.048
53.7667	212.863	24.7265	124.059
53.8	213.058	24.7692	124.047
53.8333	213.319	24.7749	124.064
53.8667	213.548	24.831	124.017
53.9	213.752	24.8432	124.003
53.9333	214.114	24.7953	123.98
53.9667	214.455	24.7666	123.931
54	214.561	24.8109	123.987
54.0333	214.724	24.8213	123.983
54.0667	214.899	24.81	124.017
54.1	215.217	24.8119	124.043
54.1333	215.362	24.8633	124.045
54.1667	215.542	24.8424	124.026
54.2	215.627	24.859	124.041
54.2333	215.991	24.7968	124.034
54.2667	216.1	24.8251	123.976
54.3	216.451	24.8071	123.952
54.3333	216.637	24.8226	124
54.3667	216.871	24.7974	124.048
54.4	217.059	24.8195	124.046
54.4333	217.288	24.7614	123.954
54.4667	217.411	24.8053	124.007
54.5	217.574	24.7933	124.031
54.5333	217.787	24.7608	123.983
54.5667	217.976	24.7651	123.977
54.6	218.188	24.7136	123.941
54.6333	218.513	24.7412	123.951
54.6667	218.74	24.7426	123.998
54.7	218.892	24.7944	123.95
54.7333	218.866	24.7874	123.96
54.7667	219.006	24.774	123.998
54.8	218.978	24.8305	123.992
54.8333	218.896	24.8199	123.982
54.8667	218.97	24.8239	123.957
54.9	218.881	24.8465	123.968
54.9333	218.866	24.7917	123.957
54.9667	218.886	24.7776	123.932
55	218.911	24.7641	123.921
55.0333	218.877	24.7924	123.952
55.0667	218.823	24.801	123.98
55.1	218.93	24.8106	124.022
55.1333	218.958	24.7874	124.076
55.1667	218.949	24.8091	124.139
55.2	219.331	24.8307	124.08
55.2333	219.493	24.8188	124.035
55.2667	219.7	24.8226	123.985
55.3	219.913	24.8357	124.009
55.3333	220.247	24.8262	123.982
55.3667	220.446	24.8363	123.98
55.4	220.443	24.8654	124.003
55.4333	220.677	24.8416	123.936
55.4667	220.964	24.8924	123.993
55.5	221.25	24.8837	123.963
55.5333	221.559	24.8886	123.979
55.5667	221.64	24.8727	123.947
55.6	221.713	24.8767	123.952
55.6333	221.813	24.8708	123.977
55.6667	221.999	24.7528	124.014
55.7	222.11	24.7822	124.014
55.7333	222.375	24.7836	124.033
55.7667	222.542	24.7501	124.042
55.8	222.607	24.7554	124.042
55.8333	222.758	24.7735	124.037
55.8667	222.932	24.7554	124.055
55.9	223.221	24.7569	124.067
55.9333	223.41	24.8051	124.046
55.9667	223.54	24.7904	124.058
56	223.7	24.7795	124.035
56.0333	224.011	24.7706	124.044
56.0667	224.198	24.7625	124.11
56.1	224.577	24.8037	124.074
56.1333	224.791	24.7994	124.121
56.1667	224.933	24.7955	124.204
56.2	225.201	24.7705	124.071
56.2333	225.402	24.804	124.121
56.2667	225.498	24.805	124.065
56.3	225.663	24.8315	124.049
56.3333	225.935	24.867	124.049
56.3667	226.111	24.8091	124.01
56.4	226.458	24.7689	124.004
56.4333	226.585	24.8149	124.059
56.4667	226.709	24.798	124.041
56.5	226.719	24.8127	124.11
56.5333	226.843	24.8417	124.132
56.5667	227.109	24.8569	124.137
56.6	227.284	24.8213	124.117
56.6333	227.506	24.8504	124.154
56.6667	227.7	24.8129	124.132
56.7	227.781	24.7952	124.022
56.7333	227.998	24.7762	124.036
56.7667	228.215	24.7619	123.994
56.8	228.486	24.7603	123.989
56.8333	228.707	24.7621	123.992
56.8667	228.853	24.7643	124.024
56.9	229.134	24.7587	124.127
56.9333	229.312	24.7711	124.104
56.9667	229.37	24.7903	124.051
57	229.569	24.8046	124.046
57.0333	229.796	24.768	124.009
57.0667	229.901	24.7117	124.037
57.1	230.175	24.7766	124.097
57.1333	230.479	24.7593	124.033
57.1667	230.491	24.7706	124.04
57.2	230.666	24.8191	123.998
57.2333	230.813	24.7808	124.013
57.2667	230.751	24.7756	124.077
57.3	230.77	24.7979	124.086
57.3333	230.86	24.7873	124.062
57.3667	231.053	24.7676	124.097
57.4	231.27	24.7968	124.129
57.4333	231.488	24.77	124.126
57.4667	231.58	24.7861	124.103
57.5	231.606	24.7692	124.133
57.5333	231.924	24.7719	124.099
57.5667	232.061	24.7608	124.121
57.6	232.31	24.7498	124.039
57.6333	232.502	24.7689	124.033
57.6667	232.547	24.8337	124.02
57.7	232.71	24.8043	124.014
57.7333	232.857	24.8463	124.047
57.7667	233.054	24.7911	123.958
57.8	233.245	24.7604	123.94
57.8333	233.524	24.787	123.957
57.8667	233.755	24.7652	123.971
57.9	233.93	24.7811	123.968
57.9333	234.37	24.8177	124.001
57.9667	234.503	24.827	124.013
58	234.606	24.8478	124.019
58.0333	234.84	24.8713	123.949
58.0667	234.924	24.8433	123.952
58.1	234.975	24.854	123.982
58.1333	235.431	24.8274	123.944
58.1667	235.651	24.8228	123.93
58.2	235.81	24.8368	123.941
58.2333	235.979	24.8822	123.956
58.2667	236.234	24.8386	123.928
58.3	236.492	24.8189	123.908
58.3333	236.69	24.7797	123.927
58.3667	236.751	24.7899	123.944
58.4	236.758	24.8286	123.972
58.4333	237.05	24.7866	123.968
58.4667	237.321	24.8163	123.959
58.5	237.428	24.8033	123.981
58.5333	237.603	24.806	123.96
58.5667	237.715	24.8456	123.999
58.6	237.855	24.8194	123.979
58.6333	238.131	24.8352	123.999
58.6667	238.217	24.8291	124.011
58.7	238.45	24.834	124.03
58.7333	238.593	24.8357	124.05
58.7667	238.718	24.7685	124.104
58.8	238.906	24.7248	124.009
58.8333	239.281	24.7947	124.05
58.8667	239.518	24.8424	124.044
58.9	239.669	24.8113	123.94
58.9333	239.907	24.8201	123.989
58.9667	240.048	24.8374	123.996
59	240.324	24.8074	123.943
59.0333	240.564	24.7808	123.996
59.0667	240.716	24.7842	124.043
59.1	240.838	24.7631	124.023
59.1333	240.986	24.7558	123.966
59.1667	241.165	24.7757	123.964
59.2	241.447	24.8414	124.009
59.2333	241.656	24.858	123.997
59.2667	241.76	24.8652	123.972
59.3	242.016	24.8092	123.978
59.3333	242.18	24.8097	124.021
59.3667	242.331	24.7941	123.98
59.4	242.506	24.7769	124.002
59.4333	242.725	24.8015	123.949
59.4667	242.843	24.7932	123.956
59.5	242.962	24.8751	124.053
59.5333	243.318	24.8723	124.002
59.5667	243.453	24.8365	123.934
59.6	243.531	24.8448	124.025
59.6333	243.785	24.8522	123.987
59.6667	243.966	24.8548	123.975
59.7	244.224	24.8197	123.955
59.7333	244.598	24.8209	123.991
59.7667	244.738	24.8002	123.996
59.8	244.955	24.8261	124.04
59.8333	245.127	24.8199	124.001
59.8667	245.35	24.7657	124.005
59.9	245.561	24.807	124.006
59.9333	245.649	24.8271	123.986
59.9667	245.663	24.7976	124.033
60	245.769	24.7701	124.03
60.0333	245.891	24.8395	124.049
60.0667	246.144	24.8151	124.109
60.1	246.363	24.8424	123.99
60.1333	246.52	24.8285	123.98
60.1667	246.7	24.7912	124.012
60.2	246.932	24.7773	123.939
60.2333	247.22	24.7967	123.954
60.2667	247.525	24.7642	123.973
60.3	247.677	24.7959	124.036
60.3333	247.969	24.7944	124.028
60.3667	248.27	24.817	123.982
60.4	248.493	24.8096	123.949
60.4333	248.724	24.7954	123.972
60.4667	249.111	24.7887	123.945
60.5	249.515	24.8287	123.995
60.5333	249.607	24.8258	123.989
60.5667	249.741	24.8007	123.992
60.6	249.813	24.795	124.045
60.6333	250.145	24.7816	124.018
60.6667	250.367	24.7919	124.066
60.7	250.556	24.7737	124.041
60.7333	250.697	24.7419	124.046
60.7667	250.751	24.7801	124.058
60.8	250.915	24.7167	124.026
60.8333	251.113	24.7014	124.038
60.8667	251.282	24.7342	124.051
60.9	251.397	24.6986	123.958
60.9333	251.654	24.7505	123.95
60.9667	251.877	24.7694	123.963
61	251.978	24.789	123.989
61.0333	252.232	24.8016	124.008
61.0667	252.386	24.7891	124.023
61.1	252.587	24.7769	124.034
61.1333	252.672	24.7645	124.114
61.1667	252.976	24.8252	124.165
61.2	253.268	24.8525	124.129
61.2333	253.518	24.8137	124.028
61.2667	253.748	24.8524	124.009
61.3	254.047	24.8379	124.026
61.3333	254.273	24.7645	124.045
61.3667	254.523	24.7528	124.109
61.4	254.649	24.7926	124.051
61.4333	254.77	24.803	124.046
61.4667	255.021	24.7803	124.035
61.5	255.221	24.8045	124.047
61.5333	255.494	24.8371	124.061
61.5667	255.594	24.8669	124.042
61.6	255.604	24.8834	124.035
61.6333	255.73	24.8663	124.029
61.6667	255.95	24.8178	124.048
61.7	256.167	24.7767	123.996
61.7333	256.492	24.8542	123.928
61.7667	256.631	24.7881	123.919
61.8	256.804	24.8469	123.922
61.8333	257.143	24.8235	123.922
61.8667	257.361	24.7949	123.943
61.9	257.452	24.7102	124.011
61.9333	257.562	24.702	124.049
61.9667	257.709	24.754	124.01
62	257.938	24.7205	124.039
62.0333	258.259	24.727	123.985
62.0667	258.41	24.7734	123.986
62.1	258.483	24.7376	124.017
62.1333	258.571	24.7711	124.024
62.1667	258.492	24.7884	124.002
62.2	258.597	24.7481	123.982
62.2333	258.651	24.7783	123.983
62.2667	258.644	24.7435	124.005
62.3	258.751	24.7008	124.031
62.3333	258.692	24.7545	124.035
62.3667	258.615	24.7229	124.001
62.4	258.647	24.7758	124.039
62.4333	258.613	24.7842	123.934
62.4667	258.594	24.7427	123.92
62.5	258.539	24.7366	124.019
62.5333	258.665	24.72	124.026
62.5667	258.754	24.7416	123.993
62.6	258.628	24.7292	124.013
62.6333	258.63	24.6792	123.966
62.6667	258.644	24.6644	123.999
62.7	258.623	24.72	124.002
62.7333	258.598	24.7461	123.93
62.7667	258.619	24.7503	124.006
62.8	258.671	24.8071	123.965
62.8333	258.669	24.8134	124.043
62.8667	258.734	24.8687	124.075
62.9	258.631	24.7857	124.007
62.9333	258.605	24.8048	124.053
62.9667	258.617	24.7937	124.002
63	258.636	24.7556	124.036
63.0333	258.704	24.727	124.041
63.0667	258.651	24.7616	124.042
63.1	258.638	24.8123	123.975
63.1333	258.666	24.8024	123.936
63.1667	258.64	24.8368	124.022
63.2	258.64	24.8214	123.987
63.2333	258.651	24.8217	123.961
63.2667	258.646	24.7985	124.049
63.3	258.657	24.7959	124.048
63.3333	258.718	24.7577	124.057
63.3667	258.626	24.788	124.01
63.4	258.634	24.775	124.061
63.4333	258.711	24.7146	124.02
63.4667	258.679	24.67	124.031
63.5	258.619	24.68	124.016
63.5333	258.62	24.7275	124.066
63.5667	258.61	24.7288	124.085
63.6	258.627	24.7659	124.034
63.6333	258.664	24.7552	124.018
63.6667	258.696	24.7836	124.015
63.7	258.607	24.7949	124.07
63.7333	258.59	24.8105	124.056
63.7667	258.684	24.7614	124.09
63.8	258.724	24.7664	124.094
63.8333	258.789	24.6876	124.068
63.8667	258.695	24.6976	124.054
63.9	258.702	24.7143	123.989
63.9333	258.714	24.7669	123.95
63.9667	258.682	24.7745	123.921
64	258.712	24.7831	123.983
64.0333	258.67	24.8296	123.964
64.0667	258.69	24.8207	123.9
64.1	258.721	24.8408	123.909
64.1333	258.66	24.7998	123.92
64.1667	258.654	24.8137	123.932
64.2	258.608	24.7423	124.003
64.2333	258.717	24.7447	123.985
64.2667	258.704	24.7669	123.982
64.3	258.635	24.8026	124.031
64.3333	258.557	24.7521	124.042
64.3667	258.63	24.7529	124.05
64.4	258.633	24.796	124.119
64.4333	258.66	24.7828	124.101
64.4667	258.636	24.7518	124.036
64.5	258.652	24.7713	124.118
64.5333	258.644	24.736	124.101
64.5667	258.666	24.7114	124.036
64.6	258.641	24.6988	124.076
64.6333	258.617	24.7472	124.134
64.6667	258.667	24.8212	124.14
64.7	258.7	24.8329	124.122
64.7333	258.602	24.8299	124.095
64.7667	258.659	24.8333	124.072
64.8	258.634	24.803	124.051
64.8333	258.672	24.7793	123.988
64.8667	258.652	24.7663	123.98
64.9	258.607	24.7463	124.029
64.9333	258.663	24.7735	124.037
64.9667	258.652	24.777	124.013
65	258.637	24.8244	124.017
65.0333	258.674	24.7955	124.001
65.0667	258.681	24.7954	123.987
65.1	258.718	24.7427	123.911
65.1333	258.684	24.733	123.971
65.1667	258.631	24.7156	123.951
65.2	258.756	24.7292	123.986
65.2333	258.651	24.7962	124.048
65.2667	258.631	24.8106	124.026
65.3	258.648	24.858	124.041
65.3333	258.633	24.822	124.012
65.3667	258.582	24.8207	124.005
65.4	258.685	24.7576	124.006
65.4333	258.727	24.8245	124.044
65.4667	258.641	24.7718	123.986
65.5	258.639	24.7903	123.947
65.5333	258.676	24.8435	123.974
65.5667	258.68	24.7965	123.928
65.6	258.622	24.7345	123.972
65.6333	258.69	24.7352	123.996
65.6667	258.663	24.788	124.022
65.7	258.732	24.8298	124.046
65.7333	258.718	24.8313	124.046
65.7667	258.668	24.8151	124.074
65.8	258.609	24.8099	124.04
65.8333	258.681	24.8301	124.036
65.8667	258.622	24.7791	123.984
65.9	258.637	24.745	124.056
65.9333	258.714	24.7665	124.023
65.9667	258.589	24.7315	124.032
66	258.605	24.758	124.049
66.0333	258.72	24.7272	124.015
66.0667	258.64	24.7235	123.974
66.1	258.626	24.7676	124.065
66.1333	258.629	24.7217	123.984
66.1667	258.666	24.7674	123.975
66.2	258.611	24.7986	123.994
66.2333	258.607	24.7801	123.996
66.2667	258.642	24.7608	124.049
66.3	258.66	24.7575	123.977
66.3333	258.668	24.7767	124.015
66.3667	258.544	24.7841	123.964
66.4	258.537	24.8333	123.984
66.4333	258.613	24.7979	123.969
66.4667	258.621	24.7722	124.006
66.5	258.668	24.7572	124.021
66.5333	258.66	24.7857	124.039
66.5667	258.619	24.7863	124.022
66.6	258.669	24.7723	124.009
[truncated: 15,702 more rows]

## Sheet: Figure 2C
ATP 100 nM			ATP 100 nM + IF1 5 μM							Angle distance for IF1 stall position (right)
XY plot			XY plot (Rotation)			XY plot (Inhibition)
X	Y	Angle(°)	X	Y	Angle(°)	X	Y	Angle(°)		77.8509
-0.743538	1.00152	233.409	-1.19603	-1.27743	133.115	0.312337	-1.25197	75.992		110.576
-1.02827	0.86809	220.172	-0.902378	-0.786483	138.926	0.637723	-1.06762	59.1487		80.3122
-0.729834	1.06014	235.455	-0.944264	-1.39729	124.05	0.918027	-0.773067	40.1006		67.0291
-0.500075	1.0165	243.805	-0.009042	-1.17243	90.4418	0.097311	-0.889742	83.7583		86.082
-0.534212	1.19719	245.952	-1.07619	-1.2132	131.575	0.722833	-0.620716	40.6535		79.6142
-0.501137	1.01567	243.738	-1.07181	-1.34417	128.568	0.023196	-1.50059	89.1144		83.4857
-0.600527	0.781616	232.464	-1.08974	-0.484889	156.013	0.110019	-0.853438	82.6543		91.9316
-0.54172	1.12619	244.312	-0.368158	-1.51404	103.667	0.161279	-1.42578	83.5463		79.6403
-0.911899	1.00463	227.77	-1.007	-1.11323	132.132	0.308106	-1.04444	73.564		105.428
-0.346031	1.08105	252.251	-1.34909	-0.480605	160.392	0.17269	-1.27298	82.2745		102.006
-0.92983	1.07405	229.117	-1.09581	-1.12926	134.139	0.535143	-1.09026	63.8563		62.7318
-0.525735	1.26733	247.469	-0.576933	-0.754035	127.421	0.012548	-1.50721	89.523		106.622
-0.710216	1.01358	234.981	-1.10272	-0.873784	141.607	0.019162	-1.29948	89.1552		95.95
-0.839151	1.28594	236.873	-1.16707	-1.20379	134.113	-0.136136	-1.60448	94.8498		74.2306
-0.813663	1.15316	234.794	-0.987071	-1.3375	126.427	0.205759	-1.14518	79.8141		88.9577
-1.03051	1.35377	232.721	-1.04831	-1.20608	130.997	0.447893	-1.12789	68.3415		106.506
-0.793103	0.929195	229.518	-0.763696	-1.44405	117.872	0.845257	-0.918293	47.3715		96.2808
-0.740813	1.12766	236.697	-1.07569	-0.50356	154.915	-0.229506	-1.13478	101.434		75.1158
-0.409672	1.24656	251.807	-0.601295	-1.47748	112.145	0.544576	-1.26836	66.7634		93.5182
-0.736866	1.11615	236.568	-1.30004	-1.33294	134.284	0.548814	-1.32136	67.4448		91.7956
-0.588794	1.10923	242.04	-1.07755	-0.89877	140.169	0.597428	-1.0783	61.0115		82.9036
-0.115599	0.942066	263.004	-0.714205	-1.23412	120.059	-0.02698	-0.794489	91.9449		89.1573
-0.993857	0.972507	224.378	-0.575852	-0.87797	123.26	-0.365188	-0.999496	110.071		81.5168
-0.492889	1.2939	249.147	-0.927792	-1.44203	122.757	-0.936963	-1.31852	125.398		102.007
-0.537391	0.701776	232.557	-1.35321	-0.589711	156.453	-0.516751	-1.52179	108.756		95.0668
-0.002617	0.908882	269.835	-0.894187	-0.91173	134.443	0.352883	-1.42309	76.0733		83.5124
-0.368835	1.34756	254.693	-0.81306	-1.20815	123.94	0.221406	-1.40226	81.0275		93.3511
-0.872806	1.04784	230.207	-1.39212	-1.28257	137.345	0.981222	-0.483953	26.2532		83.7102
0.107562	1.12068	275.482	-0.622177	-1.39845	113.985	-0.760024	-1.33604	119.634
-0.454431	1.21991	249.569	-1.15085	-1.32382	131.002	0.266521	-1.36623	78.9614
-0.250904	0.864765	253.82	-0.924369	-1.48986	121.817	-0.231974	-1.17869	101.134
-0.320037	0.757194	247.088	-0.523264	-1.38586	110.685	0.420648	-1.18101	70.3952
-0.36142	0.721029	243.377	-1.06254	-1.04868	135.376	0.277312	-1.49179	79.4693
-0.887537	1.0475	229.726	-0.91998	1.09816	230.045	0.034072	-1.35838	88.5631
-0.065665	1.2663	267.032	-0.334487	0.876726	249.117	-0.06078	-1.62262	92.1452
-0.878866	1.02915	229.504	-0.124588	1.3778	264.833	-0.044153	-0.971471	92.6023
-0.699665	1.04306	236.147	-0.091371	1.45487	266.406	0.721133	-0.845626	49.5431
-0.474882	1.1422	247.424	-0.279035	1.32246	258.086	0.167102	-1.22659	82.2421
-0.550624	1.23738	246.011	-0.302263	1.37791	257.627	0.212023	-1.25456	80.4075
-0.715554	1.06001	235.979	0.208789	1.52432	277.799	0.183566	-1.38765	82.4643
-0.791634	1.31211	238.896	0.004386	1.41381	270.178	0.021825	-1.36571	89.0844
-0.999052	0.932641	223.031	-0.64567	1.22774	242.26	-0.269757	-1.53034	99.9969
0.073176	1.15197	273.635	-0.673762	0.849747	231.589	-0.480587	-1.06409	114.306
-1.10464	0.731775	213.523	-1.00013	0.954214	223.654	-0.637126	-1.47702	113.333
0.908976	-0.230011	14.2002	-0.372361	1.53275	256.345	0.001558	-1.2281	89.9273
1.53145	-0.308491	11.389	1.26405	-0.229705	10.2995	0.119023	-1.38845	85.1003
1.31227	-0.609944	24.929	1.22737	-0.784167	32.5745	0.351222	-1.25102	74.3179
1.19375	-0.146513	6.99709	1.32227	0.170565	352.65	0.434082	-1.29318	71.4446
1.21841	-0.312029	14.3645	1.647	-0.067702	2.35387	-0.15642	-1.19583	97.4522
1.40946	-0.039351	1.59921	1.28256	-0.513308	21.8122	0.019233	-1.12591	89.0213
0.96419	-0.504383	27.6147	1.48846	0.135442	354.801	-0.580584	-1.26515	114.651
1.52628	-0.104626	3.92145	1.26189	-0.14262	6.44822	-0.011594	-0.819105	90.8109
1.45172	-0.219095	8.58237	1.39791	0.02142	359.122	0.272725	-1.29128	78.0741
1.03348	-0.468703	24.3951	1.23353	-0.200002	9.20963	0.221931	-1.1343	78.9297
0.871721	-0.344468	21.5618	1.38208	0.01644	359.318	-0.21906	-1.2244	100.144
1.57895	0.091978	356.666	1.22955	-0.046162	2.15007	0.350095	-1.40855	76.042
1.01969	0.773038	322.834	1.32605	0.156369	353.275	0.464228	-1.11321	67.3629
1.1074	-0.225535	11.5115	1.45421	-0.058076	2.28696	0.116881	-1.25225	84.6676
1.56206	0.111101	355.932	1.48821	-0.153657	5.89486	0.157998	-1.44839	83.7745
1.20144	-0.031139	1.48464	1.54859	0.016458	359.391	0.345257	-1.42076	76.3414
1.22798	-0.06655	3.10206	1.47847	0.176106	353.207	0.079363	-1.19347	86.1955
1.54827	0.052789	358.047	-0.594731	-1.25588	115.34	0.593561	-1.31475	65.7025
1.31682	-0.174187	7.53525	-0.812786	-1.21223	123.841	0.617832	-0.86864	54.5771
1.32818	-0.240164	10.2496	-1.02326	-1.11773	132.474	-0.546484	-0.959806	119.656
1.52249	-0.154558	5.79658	-0.979678	-1.33728	126.226	0.375925	-1.25115	73.2763
1.07059	-0.238529	12.5604	-1.26482	-0.733449	149.891	0.110214	-1.34003	85.2981
1.26307	-0.037224	1.68805	-1.07038	-0.58995	151.138	-0.057026	-1.44711	92.2567
0.800146	-0.343141	23.2119	-1.11055	-0.613311	151.09	0.127193	-1.22591	84.0765
1.51587	0.094175	356.445	-0.699125	-0.798579	131.201	0.380455	-1.3157	73.8719
-0.772588	-1.13477	124.248	-1.42921	-1.06938	143.195	0.708773	-0.845769	50.0362
-0.723907	-0.667777	137.31	-1.06034	-0.346946	161.882	0.037434	-1.12102	88.0874
-0.583554	-1.06855	118.64	-0.47393	-1.19354	111.657	0.525636	-0.875194	59.0112
-0.047083	-1.27702	92.1115	0.133876	-1.2868	84.0604	-0.118033	-1.17522	95.7352
-0.494274	-0.956238	117.334	-0.212209	-1.06964	101.221	-0.283695	-1.41337	101.35
-0.765991	-0.841855	132.299	-0.389503	-1.4955	104.598	0.12523	-1.44868	85.0594
-0.634245	-1.01989	121.877	-0.646244	-1.33827	115.776	-0.237552	-1.08419	102.358
-0.798151	-0.425436	151.941	-0.022241	-1.50467	90.8468	0.010344	-1.40925	89.5794
-0.667704	-0.971827	124.491	-0.006586	-1.08204	90.3487	-0.550998	-1.29041	113.122
-0.721509	-0.659332	137.578	-0.254313	-1.49919	99.6277	-0.011298	-1.48541	90.4358
-0.615227	-1.08443	119.567	0.720258	-0.855216	49.8961	-0.065854	-1.14586	93.2892
-0.954362	-0.922917	135.96	-1.08467	-1.28987	130.061	0.327417	-1.21364	74.9021
-0.80847	-0.297362	159.806	-1.11978	-1.08497	135.904	0.374871	-1.41201	75.1317
-0.324208	-0.932761	109.166	0.47681	-1.11013	66.756	0.503362	-1.146	66.2873
-0.350064	-1.12875	107.23	-0.079299	-1.49348	93.0394	0.174554	-1.40383	82.9121
-0.654835	-1.11605	120.402	-0.407257	-1.36393	106.625	0.15463	-1.05827	81.687
-0.822856	-0.927733	131.572	-0.630446	-1.47497	113.143	-0.405594	-1.45327	105.594
-0.217261	-1.20575	100.214	-0.717135	-1.05807	124.128	0.4786	-1.04711	65.4364
-0.346151	-0.821181	112.857	-0.475127	-1.25865	110.681	0.511563	-1.31695	68.7715
-0.81355	-0.661269	140.895	-0.45691	-1.4289	107.732	-0.129341	-1.37378	95.3785
-0.074262	-1.1645	93.6489	-0.656029	-1.38613	115.327	-0.569802	-1.55573	110.116
-0.414993	-1.37662	106.776	-0.458931	-1.23171	110.435	0.271442	-1.29878	78.1952
-0.674408	-0.840042	128.758	0.198409	-1.50262	82.4781	-0.885447	-1.22832	125.786
-0.943778	-0.84664	138.106	-0.075446	-1.46477	92.9485	0.233944	-1.24589	79.3652
-0.978721	-0.239972	166.223	-0.745873	-0.849716	131.276	0.429979	-1.45389	73.5247
-0.672017	-0.989227	124.19	-0.466958	-1.54749	106.791	0.015928	-1.2801	89.2871
-0.87867	-0.512789	149.732	-0.231121	-1.05292	102.38	-0.164156	-1.16387	98.0282
-0.663134	-0.844173	128.151	-0.28557	-1.59167	100.172	-0.111993	-1.30784	94.8944
-0.690592	-0.910298	127.186	-0.504145	-1.27965	111.503	0.446015	-1.24066	70.2265
-1.03142	-0.695692	146	-0.693735	-1.10788	122.054	-0.05227	-0.932874	93.207
-0.770075	1.22213	237.785	-0.295275	-1.12813	104.668	-0.157892	-1.23773	97.2697
0.238367	1.0588	282.687	-0.567825	-1.52719	110.396	0.280501	-1.32397	78.038
1.4245	-0.129048	5.17638	-0.350444	-1.30032	105.083	0.350157	-1.31808	75.1226
1.22137	0.20142	350.635	-0.27987	-1.13802	103.816	0.326195	-1.32396	76.1592
1.38566	0.594255	336.787	-0.468034	-1.33453	109.326	0.151226	-1.22088	82.9389
0.709659	-0.421358	30.6996	0.213072	-1.32228	80.846	0.329801	-1.11237	73.4856
1.35868	-0.142719	5.99648	0.166437	-1.4869	83.6131	0.527438	-1.16845	65.7056
1.07247	-0.2633	13.7938	-0.867249	-1.28347	124.047	0.083612	-1.6051	87.0181
1.28726	0.040972	358.177	-0.330868	-1.521	102.273	-0.066706	-1.49018	92.563
1.39217	0.348098	345.962	-0.569387	-1.30037	113.647	0.130578	-1.36186	84.5231
0.770406	-0.461932	30.9467	-0.625046	-1.48978	112.761	-0.320809	-1.45088	102.468
1.25351	0.150527	353.152	-0.265965	-1.68385	98.9757	0.001155	-1.25133	89.9471
1.30459	-0.534256	22.2701	-0.50499	-1.18831	113.024	0.494184	-1.18697	67.396
1.28478	-0.261012	11.4838	-0.42004	-1.54963	105.166	0.093432	-1.28994	85.8572
1.10925	-0.594559	28.1913	-0.71198	-1.51233	115.21	0.34262	-1.32036	75.4532
0.846422	-0.17329	11.5704	-0.761603	-1.32992	119.798	0.125941	-1.24605	84.2286
1.53987	0.016187	359.398	-1.09306	-1.26852	130.751	0.153264	-1.13902	82.3364
0.915629	-0.948033	45.9961	-0.939029	-0.883355	136.75	0.540786	-1.21029	65.9238
1.48853	0.050354	358.063	-1.24969	-1.03099	140.477	0.284435	-1.30587	77.7122
1.3563	-0.089262	3.76534	-0.210808	-1.51156	97.9395	0.502784	-1.28227	68.5897
1.29564	0.782631	328.866	-1.14113	-1.16538	134.398	-0.17153	-1.0805	99.0205
1.55957	-0.262568	9.55661	-1.17552	-0.811872	145.369	0.499066	-0.898968	60.9629
1.39395	0.079528	356.735	-0.85498	-1.58567	118.333	0.3684	-1.08902	71.3099
1.36099	-0.461748	18.7407	-0.577337	-1.38116	112.685	0.541434	-1.45407	69.5768
1.20606	-0.609146	26.797	-0.60308	-1.01612	120.69	0.472077	-0.987621	64.4524
1.29181	-0.165022	7.27976	-0.345431	-1.35784	104.273	-0.066627	-1.03681	93.6768
0.825802	-0.711508	40.748	-0.445961	-1.35611	108.204	0.373575	-0.95406	68.6165
1.28556	-0.031787	1.41639	-0.276848	-1.296	102.058	0.118901	-0.975102	83.0478
0.926188	-0.883424	43.6462	-0.601678	-1.60317	110.571	0.189105	-1.41227	82.3734
1.44663	0.066357	357.374	-0.268466	-1.26041	102.024	-0.137456	-1.19059	96.5858
1.43051	-0.404294	15.7815	-0.230343	-1.73291	97.5715	0.307991	-1.2965	76.6367
1.23562	-0.656294	27.9748	-0.170645	-1.56729	96.2138	0.526152	-0.910841	59.9869
-0.355803	-1.10277	107.882	-0.856561	-1.38973	121.648	0.24276	-1.36817	79.9385
-1.02336	-1.03902	134.565	-0.473318	-1.46541	107.9	-0.034224	-1.05278	91.8619
-0.994042	-0.432013	156.51	-0.719977	-1.3505	118.063	0.091463	-1.03112	84.9309
-1.06373	-0.605875	150.335	-0.024575	-0.924372	91.5229	0.363074	-1.43971	75.8459
-0.427948	-0.919722	114.953	-0.076964	-1.66861	92.6409	0.371007	-1.45017	75.6494
-0.905551	-0.71752	141.608	-0.962746	-1.29057	126.722	0.38805	-1.28932	73.2496
-0.808091	-0.944101	130.561	-0.428683	-1.30975	108.123	0.271374	-1.322	78.3997
-0.365153	-0.9788	110.459	-0.394163	-1.52204	104.519	0.020521	-1.6064	89.2681
-0.618738	-0.665873	132.899	0.218111	-1.15448	79.3015	-0.032751	-0.925837	92.0259
-0.739026	-0.935919	128.296	-0.474059	-1.32931	109.627	0.604484	-0.795354	52.7644
-0.846887	-1.02071	129.683	-0.487113	-1.52848	107.677	-0.053744	-1.10575	92.7826
-1.07004	0.141477	187.532	-0.211182	-1.51085	97.9571	0.165186	-1.18308	82.0515
-0.812914	-0.523756	147.207	-0.194901	-1.33021	98.3356	0.348338	-1.43482	76.354
-0.872437	-0.975607	131.805	-0.482698	-1.44094	108.52	0.460406	-1.2817	70.2408
-0.368492	-0.986715	110.478	0.163058	-1.31673	82.9407	0.189732	-0.710122	75.041
-0.411258	-1.13345	109.943	-0.506406	-0.974684	117.455	0.399794	-1.09786	69.9905
-0.933752	-0.836174	138.156	-0.920628	-1.1602	128.432	0.139217	-0.989847	81.9941
-0.887357	-0.595243	146.146	-1.16813	-1.34486	130.977	0.012441	-1.35118	89.4724
-0.221462	-1.43529	98.7714	-1.16169	-1.08228	137.027	-0.159748	-1.03286	98.792
-0.988936	-0.270316	164.712	-0.553467	0.901092	238.441	0.136299	-1.03193	82.4758
-0.30181	-0.877045	108.989	0.01473	1.27501	270.662	0.424923	-1.19386	70.4081
-0.893508	0.909974	225.523	-0.700976	0.998271	234.924	0.244921	-1.2764	79.1378
-0.330461	0.849391	248.741	-0.394599	0.884807	245.965	0.381805	-0.923908	67.5471
-1.16342	0.84245	215.909	0.007058	1.33095	270.304	-0.507418	-1.39171	110.032
-0.898596	1.05224	229.503	0.00119	1.507	270.045	0.638152	-1.10925	60.0881
0.240707	0.963575	284.026	-1.03019	0.848223	219.467	-0.049661	-1.2651	92.2479
1.29352	-0.425346	18.2024	-0.763611	1.12716	235.884	0.570446	-1.27921	65.9662
0.465941	-1.28395	70.0543	0.094047	1.0514	275.111	0.32553	-1.31637	76.1098
-0.514421	-0.79726	122.832	0.191974	1.37712	277.936	-0.073205	-1.32539	93.1614
-0.629683	-0.920176	124.384	0.162491	1.51948	276.104	-0.044593	-1.4595	91.75
-0.346134	-1.14173	106.865	-0.176129	1.34109	262.518	0.326031	-1.47894	77.5681
-0.245983	-1.03464	103.374	0.101797	1.1033	275.272	0.169936	-1.12871	81.4379
-0.659659	0.962083	235.563	-0.007986	1.39923	269.673	0.020136	-1.52953	89.2457
-0.671074	1.25832	241.929	-0.198147	1.23016	260.85	0.410562	-1.23927	71.6702
1.24668	0.376143	343.211	-0.470022	1.03638	245.605	0.351105	-1.32962	75.2079
1.29077	-0.447497	19.1209	0.042948	1.1776	272.089	0.267961	-1.31373	78.4715
1.17445	-0.264244	12.6801	0.062556	0.872369	274.102	0.51716	-1.12721	65.3545
1.55187	-0.351776	12.7719	0.417008	0.981954	293.01	0.334268	-1.2355	74.8609
1.33906	-0.140284	5.98064	-0.74599	1.05779	234.807	0.144019	-1.19098	83.105
0.945056	-0.480225	26.9371	0.25422	0.87088	286.273	0.02168	-1.31422	89.0549
1.30938	-0.174448	7.58878	-0.475296	1.49874	252.405	0.068323	-1.09144	86.418
1.29013	-0.1546	6.83332	-0.394015	0.976268	248.021	-0.021107	-1.21815	90.9926
1.11025	-0.458916	22.4575	-0.511002	1.30956	248.684	0.286492	-1.5451	79.4955
1.23569	-0.161526	7.4473	-0.316137	1.12807	254.345	-0.044906	-1.48676	91.73
1.41231	-0.268057	10.7469	-0.610657	0.710033	229.303	0.284962	-1.07098	75.1002
1.5633	-0.077317	2.83138	-0.388059	1.3384	253.831	-0.651194	-0.892809	126.106
1.5038	-0.197068	7.46586	0.319146	0.819609	291.275	0.238389	-1.48226	80.8634
1.50544	-0.228148	8.61751	0.193962	1.12735	279.762	-0.044068	-1.08239	92.3314
1.56132	-0.133728	4.89546	-0.625238	1.25766	243.566	0.130717	-1.55491	85.1946
1.39347	-0.056132	2.30674	-0.114118	1.21	264.612	-0.240515	-1.20903	101.251
1.51958	-0.066243	2.49609	-0.166172	1.26369	262.509	-0.011885	-1.36863	90.4975
0.884331	-0.255692	16.1265	-0.256685	1.21911	258.11	0.271612	-1.35935	78.7005
1.08254	-0.483482	24.0664	0.058974	0.983203	273.433	0.342522	-1.46926	76.8772
1.53623	-0.040082	1.49455	-0.426593	1.56815	254.782	0.015678	-1.41307	89.3643
1.24278	-0.414483	18.4442	-0.613276	1.03777	239.419	0.21564	-1.02013	78.0642
1.337	0.167032	352.879	-0.85352	1.0966	232.105	-0.122823	-1.3341	95.26
1.0844	0.512171	334.718	0.893318	0.328657	339.801	0.31395	-1.35516	76.9563
-0.469505	-1.10253	113.066	1.33987	-0.194113	8.24332	-0.001186	-1.20092	90.0566
-1.02076	-0.702622	145.459	1.33796	-0.212058	9.00611	0.498543	-0.966246	62.7081
-0.868913	-0.661602	142.714	1.35857	0.160361	353.268	0.227438	-1.25575	79.734
-1.06277	-0.475279	155.905	1.22628	0.393207	342.222	0.409507	-1.02154	68.1555
-0.798355	-1.11326	125.645	1.3516	-0.435182	17.8472	0.540156	-0.95737	60.5679
-0.217623	-1.29436	99.5439	1.4821	0.260755	350.022	0.764827	-1.17758	56.9967
-0.574537	-0.932711	121.632	-0.799413	-1.39819	119.759	-0.181244	-1.28299	98.0408
-0.650649	-0.544695	140.065	-0.632489	-1.26429	116.577	-0.111406	-1.1073	95.7452
-0.658272	-1.06616	121.692	-0.540908	-1.50908	109.72	0.298973	-1.0174	73.6239
-0.601075	-1.10862	118.466	-0.74605	-0.733226	135.497	0.615316	-0.961553	57.384
-0.197111	-1.12423	99.9446	-0.768645	-0.859011	131.822	0.37281	-1.36946	74.7713
-0.503937	-1.27017	111.641	0.049376	-0.642167	85.6032	0.297643	-1.24506	76.5552
-0.672087	-1.04387	122.775	-0.853287	0.104227	186.964	0.245086	-1.23987	78.8184
-0.951926	-0.977435	134.243	-0.853913	-0.341379	158.209	0.190524	-1.15917	80.6661
-0.891773	-0.617097	145.317	-0.897429	-1.01592	131.456	0.543134	-1.33295	67.8307
-0.539077	-1.08371	116.447	-0.783197	-0.33977	156.548	0.171909	-1.27994	82.3503
-0.229769	-1.34861	99.6689	-0.993389	-1.37673	125.813	0.184863	-1.17467	81.0564
-0.611587	-1.02529	120.816	-0.670193	-1.33306	116.691	0.197413	-0.53579	69.7735
-0.994724	-0.760465	142.602	-1.0102	-1.01258	134.933	0.141229	-1.30998	83.8467
-0.559506	1.12681	243.594	-0.921327	-1.17523	128.095	-0.007047	-1.17712	90.343
-0.099427	0.908878	263.757	-1.11454	-0.759294	145.735	0.263961	-1.14181	76.9831
-0.600349	1.0527	240.304	-0.987782	-0.746434	142.923	0.163507	-1.19302	82.196
-0.403152	1.12413	250.27	-1.10633	-1.39805	128.356	0.344397	-1.11442	72.8269
-0.684271	1.04478	236.778	-0.685691	-1.01518	124.037	0.519395	-1.09655	64.6549
-0.532786	0.837037	237.523	-0.60463	-0.785718	127.579	0.427462	-1.31318	71.969
-0.65477	0.991966	236.572	1.32543	-0.088588	3.82379	0.699357	-0.653777	43.0707
-0.649563	1.05166	238.298	0.932843	-0.122353	7.47231	-0.172463	-1.27391	97.7099
-0.341737	1.30466	255.322	1.41349	-0.432362	17.008	0.001612	-1.00253	89.9078
-0.764953	1.38383	241.067	1.54421	-0.175882	6.49784	0.266412	-1.28269	78.2665
1.41693	-0.195589	7.85926	1.38527	0.097749	355.964	-0.111328	-1.09346	95.8134
1.45386	-0.059793	2.35506	1.72857	-0.196633	6.48977	0.342874	-1.23914	74.533
1.15053	0.277145	346.456	1.12789	-0.466981	22.491	0.290752	-1.23121	76.7129
0.947091	0.128195	352.291	1.23735	-0.388288	17.4222	0.107185	-1.01888	83.9946
1.27502	0.116129	354.796	1.63305	0.093089	356.737	0.62744	-1.12656	60.8843
1.23094	-0.237841	10.9358	1.30736	0.309932	346.663	0.098281	-1.10321	84.9092
1.05175	-0.232319	12.4559	1.10639	0.737261	326.322	0.136238	-0.83532	80.7368
1.2186	-0.059338	2.78772	1.07053	-0.090446	4.82926	-0.250505	-1.00007	104.063
-0.801602	-1.08835	126.373	1.17237	-0.002535	0.123867	0.121828	-0.987687	82.9682
-0.802427	-1.10449	125.999	1.29886	-0.384734	16.4998	0.380975	-1.13408	71.4311
-0.282792	-1.28866	102.377	1.58358	-0.026279	0.950703	-0.517911	-1.46309	109.493
-0.947188	-1.04788	132.111	1.37731	-0.050485	2.09921	0.174507	-1.56253	83.6275
-0.155587	-1.28797	96.8879	1.64135	-0.309689	10.6849	-0.062844	-1.37531	92.6163
-0.115372	-1.23375	95.3424	1.48723	0.005228	359.799	0.095925	-1.20879	85.4627
-0.419283	-1.00437	112.659	1.2683	-0.359806	15.8382	-0.230049	-1.27408	100.235
-0.784575	-1.01053	127.826	1.48242	0.033261	358.715	0.264485	-1.10382	76.5255
-0.315897	-1.18592	104.916	1.19534	-0.3878	17.9745	0.454347	-1.17165	68.8044
-0.021663	-1.40486	90.8834	1.27284	-0.156396	7.00488	0.016235	-1.20101	89.2255
-0.521552	-1.16427	114.131	1.20125	-0.515147	23.2116	0.518581	-1.04784	63.6689
-0.619274	-0.637165	134.184	1.37707	-0.429504	17.3226	-0.318524	-1.2681	104.1
-0.56918	-1.3336	113.113	1.34044	0.134619	354.265	0.260968	-1.44955	79.7941
-0.427933	-0.870621	116.175	1.50774	-0.222706	8.40228	0.229903	-1.28325	79.8428
-0.781846	-0.642014	140.609	1.32827	-0.209696	8.9713	0.179038	-1.18559	81.4125
-0.882268	-0.197407	167.388	1.45086	-0.080983	3.19476	0.361868	-1.49665	76.4075
-0.48619	-0.864868	119.343	1.40108	-0.298387	12.0226	-0.126817	-1.20331	96.0162
-0.455244	-1.08615	112.74	1.43878	-0.310238	12.1681	0.42799	-1.47235	73.7916
-0.690245	-1.15587	120.844	1.39747	-0.261938	10.6162	-0.009281	-1.23901	90.4292
-0.485031	-0.932357	117.484	1.48057	-0.315605	12.0333	-0.15026	-1.37952	96.2162
-0.901715	-0.982763	132.537	1.3396	-0.266353	11.2454	0.278998	-1.21995	77.1182
-0.738529	-1.02866	125.676	1.49111	0.084251	356.766	0.098091	-1.09851	84.8973
-0.50707	-0.959515	117.855	1.24178	-0.288985	13.1005	0.243479	-1.16772	78.2221
-0.295376	-1.09983	105.033	1.30272	0.100654	355.582	0.00251	-1.30404	89.8897
-0.724759	-0.730709	134.766	1.05787	0.82805	321.948	-0.425133	-1.14193	110.42
-1.22237	-0.275139	167.315	1.39609	0.650071	335.032	0.345316	-1.23253	74.3487
-0.73519	-0.937578	128.101	1.27789	0.052785	357.635	0.501676	-0.847487	59.3762
-0.798165	-0.598619	143.13	0.947984	-0.087957	5.30088	0.339153	-1.00574	71.3649
-0.730307	1.22891	239.278	1.40531	0.0649	357.356	0.174078	-1.08998	80.926
-0.553079	1.24144	245.986	1.30137	0.285659	347.62	0.114385	-1.1439	84.2896
-0.46789	1.0854	246.68	0.868784	-0.185435	12.0485	0.215121	-1.25718	80.2899
-1.03209	0.99391	223.92	1.38371	0.14292	354.103	-0.024192	-1.27078	91.0906
1.28639	0.014988	359.332	0.959083	0.054084	356.772	0.326222	-1.34676	76.3836
-0.613354	-1.02685	120.85	1.52167	0.275884	349.724	0.007543	-1.09176	89.6041
-0.46723	-1.1942	111.368	1.39528	0.412172	343.543	-0.31646	-1.254	104.163
-0.280295	-1.23206	102.817	1.48855	0.123833	355.244	0.312445	-1.20388	75.4509
0.060671	-1.14275	86.9609	1.51777	0.210718	352.096	0.236744	-1.21735	78.9948
-1.08646	-0.876553	141.103	1.16614	0.072767	356.429	0.333074	-1.425	76.8441
-0.617341	-1.08252	119.695	1.06739	0.034786	358.133	0.0722	-1.1638	86.45
-0.663696	-1.04235	122.486	1.34685	0.294031	347.685	-0.255641	-1.2397	101.652
-0.464096	-1.07201	113.409	1.09046	-0.356035	18.0818	0.192833	-1.33102	81.7566
-0.730311	-0.63304	139.081	0.817367	-0.479373	30.3909	0.087688	-1.42808	86.4863
0.229924	-1.29398	79.9244	1.37702	0.033709	358.598	0.00623	-1.00293	89.6441
-0.165509	-1.31175	97.1912	1.22239	-0.058334	2.73214	0.310422	-0.972782	72.3017
-0.714971	-1.05805	124.049	1.17572	-0.392166	18.4463	0.348259	-1.4199	76.2191
-0.673563	-1.08905	121.736	1.18654	-0.262326	12.4666	-0.12866	-1.19726	96.1336
-0.161811	-1.23154	97.4851	1.40937	-0.058779	2.38817	-0.278462	-0.842445	108.291
-0.658945	-0.724409	132.291	0.929653	-0.598102	32.7556	-0.316088	-1.53555	101.632
-0.749369	-0.920719	129.142	1.13816	-0.390211	18.9239	0.015243	-1.35315	89.3546
-0.790498	-0.760698	136.101	0.470715	-0.883084	61.9408	-0.066218	-1.20878	93.1355
-0.937263	-0.809691	139.177	1.47644	0.216472	351.659	0.331817	-1.25472	75.1869
-0.088616	-1.32442	93.8279	1.41124	-0.242142	9.73603	-0.210725	-1.00398	101.854
-0.824196	-0.59864	144.008	0.662022	-0.799622	50.378	0.368369	-1.20494	73.0007
-0.980506	0.564194	209.917	1.47025	0.200093	352.25	0.430596	-1.16306	69.6841
0.180411	0.93793	280.888	1.44959	-0.017986	0.710851	0.307121	-1.19811	75.6225
-0.718028	1.14219	237.845	1.13068	-0.091898	4.64658	0.293341	-1.22254	76.5073
-0.787611	0.715431	222.251	1.11124	-0.435854	21.4162	0.100286	-1.34289	85.7291
-0.58568	1.06138	241.11	1.45835	-0.132526	5.19241	-0.202965	-1.13947	100.1
-0.808758	1.25398	237.18	1.10973	-0.117525	6.0453	0.509646	-0.810967	57.853
-1.00703	0.986984	224.424	0.999823	-0.963777	43.9483	0.162642	-1.18411	82.1791
-0.982371	1.10146	228.271	1.26301	0.043366	358.033	0.237298	-1.4502	80.707
0.035139	1.19634	271.682	1.43557	-0.078854	3.14401	-0.1011	-1.19492	94.8362
-0.926022	1.11445	230.276	1.38397	0.115927	355.212	0.486479	-1.56187	72.6996
-0.834608	0.986248	229.761	0.85951	-0.625431	36.0418	-0.276215	-1.26703	102.298
-0.630285	0.706729	228.272	1.33162	0.27228	348.444	0.056886	-1.35933	87.6036
-0.973653	0.913667	223.18	1.28961	-0.453277	19.3657	0.06012	-1.45087	87.6272
-0.115449	1.38166	265.224	-1.13488	-1.25887	132.035	0.110935	-1.30903	85.156
-0.42548	0.919903	245.178	-0.662803	-1.10882	120.869	0.090784	-1.2312	85.7828
-0.782624	1.11725	234.989	-0.986752	-1.14987	130.634	0.371106	-1.19784	72.7863
-0.979541	0.837362	220.526	-0.50716	-1.54625	108.159	-0.090298	-1.30483	93.9587
-0.90714	1.25113	234.056	-1.15938	-1.46228	128.409	0.308447	-1.36146	77.2348
-0.067757	0.967319	265.993	-0.785528	-1.26581	121.823	-0.310189	-1.21678	104.302
-0.901186	1.09353	230.508	-1.25401	-1.07903	139.289	0.365093	-1.24864	73.7014
-0.420031	0.939707	245.916	-0.447987	-1.51534	106.47	0.291145	-1.41673	78.3871
-0.788626	1.41103	240.799	-0.988844	-1.10036	131.945	-0.474867	-1.44286	108.217
-0.869897	1.30917	236.397	-0.731373	-1.61905	114.31	0.104756	-1.00912	84.0733
-0.466784	1.26331	249.721	-0.417646	-1.55398	105.043	0.071631	-1.32065	86.8953
-1.07296	1.19182	228.004	-0.881357	-1.34653	123.206	-0.044554	-1.18504	92.1531
0.884805	0.520595	329.529	-0.661858	-1.4514	114.514	-0.213625	-1.12263	100.774
1.57974	0.262764	350.556	-1.32819	-0.742873	150.781	0.515905	-0.986787	62.3988
1.64583	0.077833	357.292	-1.04843	-1.48897	125.151	-0.035092	-0.995906	92.018
1.08255	0.737806	325.724	-0.38545	-1.19136	107.928	-8.95e-05	-1.19472	90.0043
1.69014	-0.080791	2.73672	-1.17828	-0.964251	140.705	0.173257	-1.33063	82.5814
1.41359	0.432022	343.006	-1.13242	-1.25589	132.041	0.314405	-1.42688	77.5738
1.46169	-0.202334	7.88106	-0.819674	-1.41771	120.035	-0.083047	-0.838478	95.6564
1.454	0.089109	356.493	-0.883164	-0.738289	140.106	0.092025	-1.04935	84.9881
1.58326	-0.093026	3.36259	-1.19779	-1.27424	133.229	0.172587	-1.31087	82.4996
1.21177	-0.124798	5.88003	-1.30646	-1.00993	142.295	-0.149864	-1.36784	96.2525
0.794269	-0.465229	30.3588	-0.455661	-1.63483	105.574	0.060804	-1.13532	86.9343
1.09639	0.024222	358.734	-1.22586	-1.28304	133.695	0.14306	-1.10473	82.6214
1.4799	0.024427	359.054	-1.21636	-0.955806	141.84	0.178119	-1.4399	82.9482
1.37138	-0.023231	0.970473	-1.04587	-1.01153	135.956	0.362005	-1.00124	70.1222
1.15357	-0.324267	15.7006	-0.390017	-0.923325	112.899	0.028033	-1.43649	88.882
-0.477669	-1.23044	111.217	0.386899	-0.756954	62.9272	0.628174	-1.0804	59.8251
0.145926	-1.14192	82.7176	-0.419603	-0.972008	113.349	0.114628	-0.995968	83.4346
-0.608569	-1.07845	119.436	-0.460147	-1.4091	108.085	0.449806	-1.05228	66.8554
-0.362894	-1.45526	104.002	-1.20396	-0.904958	143.07	0.168409	-1.20622	82.0519
-0.895336	-0.941832	133.55	-0.980621	-0.156377	170.94	-0.010643	-1.06885	90.5705
-0.579071	-1.14836	116.76	-1.31391	-0.989375	143.02	-0.034533	-1.32278	91.4954
-1.06453	-0.460077	156.627	0.010794	-1.53181	89.5962	-0.220472	-1.08884	101.447
-0.886061	-0.945208	133.15	-0.93085	-1.04233	131.766	0.201032	-1.50687	82.401
-0.865766	-0.735484	139.651	-0.84485	-1.27094	123.614	0.076442	-1.25431	86.5125
-0.995491	-1.1061	131.987	-1.05734	-0.278276	165.255	-0.002693	-1.13949	90.1354
-1.00121	-0.829216	140.368	-0.594817	-1.45686	112.209	0.422165	-1.10449	69.0818
-0.771022	-0.940573	129.343	-0.986595	-0.793565	141.189	0.31872	-1.14553	74.4519
-0.798055	-0.928818	130.67	-0.692015	-1.54833	114.082	0.224954	-1.12025	78.6456
-1.05998	-0.783512	143.529	-0.733598	-1.43516	117.074	0.055149	-1.14345	87.2387
-0.797061	0.878107	227.77	-1.27304	-0.882851	145.259	-0.281398	-1.32626	101.979
-0.616706	1.44378	246.87	-1.14764	-1.07084	136.983	-0.068515	-1.0957	93.5781
-0.311573	1.34273	256.936	-1.04613	-1.07449	134.234	0.062317	-1.2365	87.1148
-0.411641	0.991947	247.462	-1.12736	-1.18537	133.563	-5.05e-05	-1.38059	90.0021
0.222744	1.03853	282.105	0.033044	-1.32666	88.5732	0.053519	-1.25447	87.5571
-0.510575	1.312	248.736	-1.06679	-1.24375	130.62	0.340582	-1.24879	74.7448
-0.294149	1.52462	259.08	-0.916222	-1.51488	121.166	0.438621	-1.3437	71.9218
-0.321097	1.17312	254.692	-0.385611	-1.46794	104.718	0.36383	-1.35363	74.9555
-0.386998	1.49018	255.442	-0.92293	-0.624468	145.917	0.190066	-1.09342	80.1389
-0.656466	1.2429	242.158	-1.01139	-1.60909	122.151	0.244014	-1.01706	76.5085
-0.389874	1.22701	252.373	-1.20558	-0.891111	143.53	0.110153	-1.13943	84.4781
0.137884	1.19745	276.569	-0.32702	1.35424	256.424	-0.324254	-0.995536	108.041
-0.685981	1.22794	240.81	-0.303431	1.21258	255.951	0.049952	-1.3808	87.9281
-0.633522	0.845253	233.148	1.05996	-0.211338	11.2759	0.061581	-1.28333	87.2527
-0.320124	1.07998	253.489	1.58405	0.032575	358.822	0.8396	-0.772761	42.6262
-0.503051	1.01119	243.55	1.48487	0.073934	357.149	-0.412681	-0.929723	113.935
-0.40304	1.01988	248.437	0.996807	-0.487885	26.0793	0.353964	-1.15573	72.9717
-0.979077	1.27654	232.513	1.5205	0.063142	357.622	-0.026442	-1.3905	91.0894
-0.87869	1.03341	229.626	0.302465	-0.976153	72.7842	-0.142902	-1.60121	95.0999
-0.599342	1.2385	244.176	1.55229	0.301248	349.017	0.201951	-1.12429	79.8168
-0.659571	1.15902	240.357	1.38317	-0.025899	1.07268	0.246259	-1.25845	78.928
-0.050834	1.28047	267.727	1.35043	0.527132	338.677	0.522172	-0.974784	61.8229
-0.000281	0.980638	269.984	1.27275	-0.309207	13.6551	0.215024	-1.2626	80.3351
-0.815633	0.98204	230.289	1.51796	-0.195567	7.34125	0.107918	-1.24035	85.0274
-0.860924	1.15202	233.229	1.30216	-0.090615	3.98067	0.088408	-1.39971	86.3859
-0.61423	1.26135	244.036	1.49648	-0.173525	6.61422	-0.04658	-0.906219	92.9424
-0.680183	0.855446	231.511	-0.011244	-1.18159	90.5452	-0.037121	-1.60235	91.3271
-0.555915	1.02687	241.57	-0.379956	-1.05268	109.847	-0.11517	-1.32712	94.9598
-0.640193	1.25944	243.055	-1.11309	-1.18619	133.179	-0.713715	-1.36056	117.68
-0.543273	1.09563	243.625	-0.101898	-1.26134	94.6186	-0.087778	-1.54059	93.261
-0.751762	0.771629	225.747	-0.604496	-1.002	121.102	0.003974	-1.51547	89.8497
-0.716169	0.966671	233.467	-0.144454	-1.21736	96.7672	0.41679	-0.953742	66.3944
0.768168	0.807466	313.571	0.273392	-1.41908	79.0953	0.016547	-1.10235	89.14
1.28228	-0.213948	9.47254	0.022789	-1.02307	88.7239	0.590888	-1.29723	65.5108
1.17509	0.138101	353.297	-0.872856	-0.418942	154.361	-0.368507	-0.984486	110.522
1.23523	-0.021788	1.0105	-0.80466	-1.32461	121.277	0.033682	-1.33256	88.5521
1.09608	-0.49913	24.4835	-1.21355	-0.88522	143.891	0.183847	-1.30041	81.953
1.39	-0.311394	12.6272	-0.903269	-1.50048	121.047	-0.429466	-1.0826	111.638
1.33668	-0.588062	23.7466	-1.1729	-1.00619	139.375	-0.199462	-1.1255	100.05
0.966393	-0.462	25.5509	-1.08913	-1.19525	132.34	-0.117653	-1.56711	94.2935
1.45094	0.294128	348.541	-0.961091	-1.33293	125.793	0.15153	-1.05079	81.7941
1.4404	0.115055	355.433	-0.404121	-1.63059	103.92	0.25309	-1.35764	79.4402
1.10985	-0.334967	16.7945	-1.17158	-1.37792	130.373	-0.052384	-1.49426	92.0078
1.42517	-0.006087	0.244694	-1.06021	-1.33901	128.372	-0.526266	-1.17621	114.105
0.237629	-0.763813	72.7186	-1.09211	-1.2033	132.227	-0.19164	-1.18152	99.213
1.38368	0.016407	359.321	-1.07045	-1.23072	131.016	-0.384554	-1.04829	110.145
1.28408	-0.013438	0.599562	-0.769389	-1.59241	115.788	-0.145261	-1.4486	95.7263
1.51587	-0.085263	3.2193	-0.704446	-1.45836	115.782	0.378774	-1.16258	71.9542
1.50055	-0.020366	0.777572	-0.913536	-0.853357	136.951	0.294044	-0.971835	73.1659
1.40457	-0.256256	10.3396	-0.558253	-1.04327	118.151	-0.025948	-1.25817	91.1815
1.28552	0.323091	345.892	-0.193456	-1.5556	97.089	0.463071	-1.48133	72.6405
1.42046	-0.413714	16.2384	-0.919564	-0.192864	168.155	0.243227	-1.17107	78.2666
1.6145	-0.222599	7.85013	-0.943111	-1.16066	129.096	-0.148194	-1.37006	96.1734
1.63222	-0.220578	7.69632	-0.935887	-0.877592	136.841	0.3029	-1.21818	76.0366
1.18338	-0.372456	17.4708	-0.410709	-1.36139	106.788	-0.283285	-1.31516	102.156
1.32933	-0.535334	21.9351	-0.535593	-1.58207	108.703	-0.227824	-1.07841	101.929
1.49068	-0.326638	12.3593	-0.490728	-1.61487	106.903	-0.543757	-1.3282	112.264
1.44453	-0.14625	5.78114	-1.26555	-1.00023	141.679	0.642866	-0.567787	41.4513
0.824808	-0.488536	30.6383	-1.13195	-1.13337	134.964	0.278992	-1.21229	77.0398
0.374132	-1.17558	72.3461	-1.05621	-1.3832	127.365	0.11034	-1.30896	85.1816
-0.312753	-1.19021	104.723	-1.19232	-1.24568	133.746	-0.292098	-1.2235	103.427
-0.348531	-0.738606	115.262	-1.17995	-1.4	130.125	0.049061	-1.37432	87.9555
-0.451544	-1.33555	108.68	-0.6133	-1.20413	116.991	0.097661	-0.807785	83.1064
-0.408523	-1.05018	111.256	-0.916939	-0.136849	171.512	0.039644	-1.26254	88.2015
-0.660359	-1.03067	122.648	-0.839607	-1.3361	122.145	0.693245	-0.81709	49.6876
-0.349276	-1.24585	105.661	-0.51848	-1.14761	114.313	0.274922	-0.802507	71.0896
-0.136098	-1.30997	95.9314	-1.10902	-0.596725	151.717	-0.182016	-1.34935	97.6824
-0.134432	-0.957472	97.9922	-0.960955	0.934456	224.199	-0.086607	-1.14768	94.3155
-0.843565	-0.948227	131.657	-1.26479	0.730161	209.998	0.215279	-1.10034	78.9301
-0.938031	-0.880913	136.799	-0.100624	1.10851	264.813	0.175754	-1.17109	81.4648
-0.202	-1.33508	98.6037	-0.496269	1.20962	247.693	0.313204	-1.48123	78.0607
-1.11999	-0.591126	152.175	-0.368954	1.16682	252.453	0.373941	-1.37384	74.7736
-0.137756	-1.3902	95.659	-0.439213	1.38163	252.365	0.411755	-1.40498	73.6658
-0.600479	-1.12169	118.162	-0.496728	1.19074	247.356	0.858736	-0.706575	39.4478
-0.511994	-1.13165	114.343	-0.516247	1.25947	247.712	0.016609	-1.17441	89.1897
0.075964	-1.46511	87.0319	-0.76894	1.11314	235.364	0.001271	-1.15268	89.9368
-0.707	-0.50441	144.494	-0.952922	1.01513	226.811	0.625363	-1.15132	61.4905
-0.017553	-1.1342	90.8866	-0.157864	1.35758	263.367	-0.012918	-1.17322	90.6308
-0.481599	-1.01078	115.476	-0.548651	1.24806	246.27	-0.194664	-1.27301	98.6941
-0.392148	-1.03126	110.82	-0.975755	0.89502	222.529	-0.201863	-0.863601	103.156
0.065331	-1.38376	87.2969	-0.007116	1.08216	269.623	0.176512	-1.05717	80.521
-1.12341	-0.704028	147.925	-0.207863	1.25919	260.626	0.367484	-1.11086	71.6952
-0.240225	-1.3477	100.107	-0.475632	0.869757	241.328	-0.294226	-1.27757	102.969
-0.13403	-1.09991	96.9475	-0.290717	0.801469	250.063	-0.015386	-1.27642	90.6906
-0.522644	-0.93628	119.171	-0.242298	0.93965	255.541	0.167309	-1.10655	81.402
-0.888215	-0.989676	131.907	-0.500458	0.908012	241.138	0.208512	-1.2253	80.3423
-0.622014	-0.918043	124.119	-0.037472	1.18446	268.188	0.46953	-1.32338	70.4654
-0.163308	-1.37602	96.7683	-0.583334	1.38731	247.194	-0.36523	-1.00169	110.032
-0.400401	-1.00545	111.714	-0.485639	1.50131	252.075	0.384422	-0.747256	62.7766
0.160204	-1.20152	82.4052	-0.240623	1.45952	260.638	0.032817	-1.27853	88.5296
0.069587	-1.23216	86.7676	-0.138859	1.14504	263.086	-0.047993	-1.22242	92.2483
-0.546625	-1.12769	115.861	-0.395628	1.02412	248.878	0.418556	-1.01116	67.5135
-0.798478	-1.16078	124.523	-0.432264	1.30206	251.635	0.031742	-1.26689	88.5647
-0.844693	0.700722	219.678	1.26424	0.580822	335.325	0.203553	-1.3422	81.3764
-0.280474	1.18069	256.637	1.49802	-0.044472	1.70044	-0.0624	-1.50261	92.378
-0.562293	1.00424	240.755	0.91243	-0.363298	21.7107	0.177559	-1.37108	82.621
-0.769134	0.791986	225.839	1.34188	-0.033747	1.44061	0.304649	-1.28451	76.6575
-0.845165	0.880157	226.162	1.39773	0.709005	333.103	0.133004	-0.698713	79.2223
-0.749107	0.874172	229.406	1.4475	0.09496	356.247	-0.166022	-1.29576	97.3014
-0.509561	1.14293	245.971	1.16623	0.520309	335.956	-0.184639	-1.18651	98.8451
-0.556281	1.0784	242.714	1.3887	0.249528	349.814	-0.195186	-1.60214	96.946
-0.800258	1.26457	237.673	0.974571	0.196887	348.579	0.137783	-1.00625	82.2031
-0.62862	0.85252	233.596	1.1489	0.437498	339.153	0.215076	-1.30911	80.6701
-0.892649	1.2218	233.848	0.961078	0.875732	317.66	-0.325132	-1.18202	105.38
-0.160919	0.840618	259.163	1.52518	-0.010134	0.380677	0.664825	-0.9863	56.0176
-1.07057	0.915668	220.541	1.42067	-0.092755	3.73549	0.588352	-1.01569	59.9178
-0.163898	1.22805	262.398	-0.285253	-1.29288	102.442	0.439134	-1.09013	68.0591
-0.8063	1.03495	232.079	0.337175	-1.26931	75.1237	-0.121728	-1.3924	94.9963
-0.354642	1.3829	255.617	-0.399333	-1.32524	106.769	0.045247	-1.15019	87.7472
-0.872236	0.97618	228.219	-0.320392	-1.42112	102.705	-0.016974	-1.34172	90.7248
-1.11571	0.985177	221.445	-0.300669	-1.63655	100.41	0.40508	-1.19508	71.2756
-0.573634	1.10717	242.611	-0.273043	-1.43979	100.738	0.560305	-0.706849	51.5968
-0.376944	0.96059	248.575	-0.817295	-1.3332	121.51	0.33392	-1.19403	74.3759
-0.635599	1.19491	241.99	0.077102	-1.42595	86.905	0.043168	-1.29646	88.0929
-0.246269	0.713654	250.961	-0.917351	-1.16418	128.237	-0.47164	-1.14241	112.433
-0.881144	1.14656	232.457	-1.2089	-1.24214	134.223	0.051853	-1.49021	88.0071
-0.258502	1.25566	258.367	-0.828887	-1.08448	127.391	0.386796	-0.862973	65.8574
-0.612316	1.05098	239.774	-1.15923	-1.02369	138.553	0.320141	-1.29001	76.0625
-0.700806	1.01791	235.454	-0.853469	1.20876	234.775	0.18114	-1.46008	82.9279
-0.657215	0.954214	235.443	-0.58031	1.28951	245.771	-0.170624	-1.36719	97.1136
-0.430657	1.27905	251.392	-0.868019	0.724001	219.831	0.123257	-1.27068	84.4596
-0.321719	1.31268	256.229	0.321641	0.979048	288.187	0.030894	-0.920873	88.0785
-0.588484	1.09984	241.85	1.42348	0.066239	357.336	0.170564	-1.45878	83.3311
-0.314392	1.1482	254.687	1.14262	0.186552	350.727	-0.210619	-1.21682	99.82
-0.194228	1.35701	261.855	1.49697	0.094452	356.39	-0.064545	-1.3914	92.6559
-0.706436	1.29789	241.441	1.37055	-0.27491	11.3421	0.580723	-0.891676	56.9249
-0.519988	0.938051	240.999	1.47711	0.069019	357.325	0.091811	-1.55784	86.6272
-0.979472	1.25409	232.009	1.10179	0.587205	331.944	0.072296	-1.32426	86.8751
-0.441441	1.20989	249.955	1.21305	0.318134	345.305	0.133467	-1.27203	84.0101
-0.39506	1.21481	251.985	1.25251	-0.077716	3.55053	0.21841	-0.898986	76.3444
-0.90409	0.363098	201.881	1.01911	0.527405	332.638	-0.128261	-1.40501	95.2159
-0.957902	0.930756	224.177	1.26607	0.711647	330.66	-0.208789	-0.970928	102.136
-0.688706	1.13571	238.767	1.49259	0.182343	353.035	0.083543	-1.13405	85.7867
-0.98548	0.960839	224.275	1.39928	0.329558	346.747	0.454224	-0.747003	58.6978
-0.064563	1.46554	267.478	1.19612	0.736175	328.389	0.365146	-1.49483	76.273
-0.668634	1.11432	239.035	1.15953	0.785303	325.892	0.303822	-1.07867	74.2694
-0.021741	1.21557	268.975	1.66918	0.415245	346.03	0.366126	-1.21461	73.2253
0.165138	1.00256	279.354	1.08857	0.794399	323.879	-0.025626	-1.15209	91.2742
-0.659664	1.09939	239.035	1.48672	0.095456	356.326	-0.335854	-1.10978	106.837
-1.15311	0.259229	192.67	1.35484	0.123341	354.798	-0.043264	-1.26528	91.9583
0.043086	1.30784	271.887	-0.485056	-1.32609	110.091	-0.18569	-1.44335	97.3309
-0.797532	0.796285	224.955	-0.382006	-1.16038	108.222	-0.065254	-1.47324	92.5361
-0.692643	1.28478	241.67	-0.681298	-1.27857	118.051	-0.064526	-1.04071	93.5479
-0.415032	0.970834	246.853	-0.161742	-1.6981	95.4409	0.12348	-0.946658	82.5684
-0.597593	0.910589	236.724	-1.06571	-0.967142	137.776	0.133076	-1.02515	82.6037
-1.12323	0.716217	212.523	-0.197717	-1.27957	98.7837	0.275813	-1.31039	78.1138
-0.653227	0.932205	234.98	0.236893	-1.16481	78.5043	0.222384	-1.52677	81.7128
-0.929939	0.821061	221.442	-0.044508	-1.40405	91.8156	0.184478	-1.38597	82.4182
-0.501041	1.23081	247.85	0.352757	-1.40142	75.8714	0.312863	-1.30195	76.4878
-0.669807	1.20326	240.897	-0.457306	-1.42881	107.748	0.015425	-0.856073	88.9677
-0.618755	0.982713	237.804	-0.433314	-1.60676	105.093	-0.215888	-1.31406	99.3298
-0.892419	1.01548	228.691	-0.206456	-1.04701	101.155	0.365619	-0.953646	69.0236
-0.882981	0.944385	226.925	-0.31927	-1.45995	102.336	0.220131	-1.34763	80.7229
-0.628078	1.41226	246.024	-0.596764	-1.29587	114.727	-0.372296	-1.10569	108.609
-0.995757	1.08499	227.456	-0.259954	-0.988975	104.727	0.381793	-1.03329	69.721
-0.096971	1.04246	264.686	-0.880318	-1.46559	120.991	-0.005398	-0.755676	90.4092
0.375021	-1.03513	70.0848	-1.23981	-1.06674	139.291	0.193043	-1.42883	82.3056
-0.782182	-1.09648	125.503	-1.25419	-1.10495	138.62	0.407677	-1.34566	73.1454
-1.12212	-0.910988	140.929	0.251639	-1.48428	80.3778	-0.161801	-1.39696	96.6068
-1.02866	-0.741928	144.199	-0.358509	-1.55252	103.003	0.435674	-1.20537	70.1279
-0.761767	-1.07446	125.336	-0.46443	-1.22841	110.71	0.048246	-1.45263	88.0977
-0.838413	-0.92173	132.29	-0.222154	-1.55848	98.1126	0.19524	-1.08526	79.8014
-0.559385	-1.18292	115.309	-0.129318	-1.59068	94.6478	-0.611326	-1.08999	119.286
-0.578771	-0.736849	128.148	-0.744039	-1.0632	124.985	0.174974	-1.41748	82.963
-0.769918	-1.02304	126.964	-0.585785	-1.48064	111.585	0.480152	-1.28823	69.5584
-1.12766	-0.439459	158.709	-0.587601	-1.40943	112.632	0.248239	-1.30711	79.2468
-0.333314	-0.854879	111.301	0.050308	-1.46541	88.0338	-0.323055	-1.44453	102.606
-0.496476	-1.26161	111.481	-0.563621	-1.22761	114.661	-0.06686	-1.26881	93.0164
-0.479316	-1.34821	109.571	-0.334274	-1.15054	106.201	0.231775	-1.13439	78.4524
-0.512645	-1.07341	115.528	-0.214513	-1.47755	98.2606	0.394206	-1.32048	73.3779
-0.506617	-1.03229	116.14	0.111572	-1.33075	85.2074	0.30291	-1.03656	73.7102
-0.662524	-0.87131	127.249	-0.813911	-1.09553	126.61	0.678901	-0.721477	46.7414
-0.563889	-0.912424	121.717	-0.060751	-1.35804	92.5614	0.054722	-1.40819	87.7746
-0.854011	-0.906195	133.302	0.026297	-1.09625	88.6258	0.35482	-1.40411	75.8182
-0.794104	-1.0571	126.914	-0.183793	-1.30123	98.0396	0.477832	-1.48619	72.1766
-0.772651	-1.14542	124.002	-0.37096	-1.39152	104.927	0.03125	-1.09597	88.3667
-0.814966	-0.938847	130.96	-0.178279	-1.42536	97.1293	-0.612904	-1.2139	116.789
-0.556318	-0.858568	122.942	-0.889733	0.801628	222.018	0.097042	-1.2166	85.4394
-0.901705	-0.930702	134.093	-1.06435	0.914989	220.685	0.028052	-1.51427	88.9387
-0.838288	-0.699146	140.171	-0.978365	0.9561	224.341	0.262135	-1.28566	78.4759
-0.541927	-0.989489	118.709	-0.880974	1.04892	229.974	-0.242571	-1.39977	99.8313
0.05773	-1.13433	87.0865	-0.833405	1.04432	231.409	0.070197	-1.223	86.715
-0.594724	-0.585928	135.427	-0.245602	0.818399	253.296	0.426413	-1.31503	72.0341
-0.06086	-0.982172	93.5458	-1.01305	0.052316	182.956	-0.416864	-1.29708	107.817
-0.812242	-0.633098	142.066	0.206044	1.2629	279.266	0.036293	-1.20703	88.2777
-0.861415	-1.06243	129.035	-0.512729	1.40328	249.929	0.159869	-1.14913	82.0797
-0.697542	-0.973581	125.62	-0.355676	1.19946	253.483	-0.102123	-1.33688	94.3683
-0.701373	-0.766413	132.463	-0.316141	1.27662	256.091	0.153581	-1.3013	83.269
-0.131526	-1.23953	96.057	-0.541884	1.32054	247.689	0.399318	-1.18558	71.3858
-0.439396	-0.798743	118.816	-0.751122	0.586469	217.982	-0.152701	-1.55936	95.5929
0.080068	-1.22693	86.2662	-0.343049	1.14581	253.333	0.345226	-1.2894	75.0111
-0.453215	-1.12415	111.957	-0.1983	0.912605	257.741	0.003462	-1.19065	89.8334
-0.985759	-0.836034	139.698	-0.428249	1.183	250.1	0.307683	-1.19682	75.5824
-0.949599	-0.640192	146.013	-0.792467	1.33615	239.328	-0.144348	-1.02365	98.0265
-0.678921	-1.29474	117.671	-0.839407	0.744623	221.576	-0.169857	-1.18335	98.1684
-0.936623	-0.641226	145.604	-0.516029	1.11606	245.186	0.103301	-1.07291	84.5004
-0.250431	-1.11791	102.627	-0.038166	1.30306	268.322	0.083793	-1.12636	85.7454
-0.641744	-1.12005	119.811	-1.08082	1.04643	224.074	0.105625	-1.36511	85.5755
-0.662053	0.52569	218.451	-0.104688	1.3627	265.607	0.250704	-1.06531	76.7572
-0.107603	1.11962	264.51	-0.73835	0.968908	232.691	0.163473	-1.17986	82.1117
1.32008	-0.119423	5.16926	-0.207241	1.16202	259.888	-0.39901	-1.28522	107.247
1.31167	0.180662	352.158	-0.242775	0.712174	251.176	0.279842	-1.22972	77.1798
1.59784	-0.216991	7.73359	-0.302931	1.29876	256.871	0.788461	-1.15315	55.6378
1.55314	-0.006354	0.234383	-0.361748	0.841695	246.743	0.217618	-1.05874	78.3849
1.35486	-0.10356	4.37093	-0.345149	1.26323	254.718	0.260961	-1.04553	75.9855
1.32998	-0.325151	13.738	-0.662091	1.1003	238.963	0.188758	-1.27073	81.5509
1.3697	0.311132	347.202	-0.390144	0.833529	244.917	0.467496	-1.15324	67.9335
1.33451	-0.074112	3.17863	-0.494602	1.36938	250.141	-0.15244	-1.55924	95.5838
1.04629	-0.522982	26.5579	-0.543607	1.49543	250.023	-0.352803	-1.11809	107.513
1.03564	-0.137799	7.57906	-0.448668	1.26088	250.413	0.285334	-1.44938	78.8628
0.829141	-0.656524	38.3726	-0.127175	1.34332	264.592	0.474481	-1.02877	65.2402
1.59305	-0.093576	3.36169	-0.08693	1.16441	265.731	0.265142	-1.44509	79.6031
0.805662	0.477941	329.322	-0.681864	1.03593	236.647	0.257737	-1.35523	79.2321
1.25477	0.006329	359.711	-0.254868	1.19096	257.921	0.363874	-1.04626	70.823
1.1985	-0.497157	22.5295	-0.110001	1.25099	264.975	0.040998	-1.16302	87.9811
1.24635	0.238424	349.17	-0.184624	1.35963	262.267	0.095282	-0.971244	84.397
1.07794	-0.340046	17.5084	-0.33548	1.17096	254.013	0.512166	-0.876419	59.6986
0.871735	-0.389706	24.0868	-0.1461	1.29483	263.562	-0.033372	-1.4975	91.2766
1.22098	-0.060421	2.83297	-0.376334	1.0424	250.149	-0.260556	-1.00358	104.554
1.36749	-0.085553	3.57986	-0.413099	1.04181	248.371	0.411339	-1.34444	72.9882
1.22414	-0.216743	10.0405	-0.766328	1.12385	235.711	0.274341	-1.10875	76.1023
0.898599	-0.51305	29.7239	-0.74478	1.05723	234.837	-0.216837	-1.19544	100.281
0.612897	-0.353932	30.0053	0.179302	0.752912	283.395	0.328119	-1.45003	77.2496
1.17052	-0.227573	11.0022	-0.442507	1.24241	250.396	-0.047849	-1.43446	91.9105
1.11709	-0.143109	7.30032	0.204526	1.04924	281.03	-0.214219	-1.23964	99.8043
1.19498	-0.1141	5.4542	-0.230823	1.13858	258.54	0.465826	-1.13354	67.6598
1.25272	-0.156921	7.13988	-0.274328	1.36397	258.628	0.522537	-1.16957	65.9259
1.03378	-0.443052	23.1987	-0.718861	0.87054	230.451	0.100965	-1.43626	85.9788
1.30748	0.115749	354.941	-0.216831	1.08433	258.692	0.183775	-1.46581	82.8538
1.33163	-0.428483	17.8367	0.180781	1.15167	278.921	0.471099	-1.31349	70.269
1.27165	-0.08675	3.90254	0.486916	0.950252	297.131	0.275122	-1.31758	78.2056
1.42165	0.04289	358.272	-0.20021	1.36102	261.632	0.299992	-1.27571	76.7669
1.33116	0.339949	345.674	-0.698644	0.970474	234.25	0.526576	-1.05678	63.5135
1.39034	0.085356	356.487	-0.565344	1.26783	245.967	0.085558	-1.60918	86.9565
1.47701	-0.155153	5.99663	-0.513917	1.0374	243.647	0.19533	-1.32502	81.614
1.46695	0.396196	344.886	-0.936102	0.925112	224.662	0.014604	-1.37664	89.3922
1.25204	0.541036	336.63	-0.926103	1.27849	234.081	0.156614	-1.22233	82.6986
1.26355	-0.214012	9.61316	-0.636981	1.36051	244.911	0.524321	-1.20465	66.479
1.22009	-0.344407	15.7632	-0.59144	1.21148	243.979	0.417331	-1.28782	72.0445
1.60441	-0.123456	4.40009	-0.392255	-1.27089	107.153	0.311731	-1.30324	76.5478
1.1519	-0.442803	21.0273	0.367407	-1.44215	75.7072	0.523297	-0.969376	61.6385
1.24838	-0.42453	18.7813	-0.326476	-1.63603	101.285	0.320711	-1.36817	76.8075
1.44655	-0.0436	1.72639	-0.460866	-1.65574	105.554	0.096095	-1.3263	85.8559
1.67147	0.050157	358.281	-0.558322	0.936852	239.207	0.265099	-1.0841	76.2588
1.15132	-0.255858	12.5292	-0.896262	1.01474	228.548	0.548531	-1.14613	64.4245
1.68667	-0.021124	0.717525	-0.678506	0.827716	230.657	0.174771	-1.29293	82.3017
1.39077	-0.148487	6.09414	1.45842	0.372328	345.679	0.212338	-1.37976	81.2511
0.64778	-0.15744	13.6606	1.26538	0.351046	344.495	-0.505503	-1.21012	112.672
0.948753	-0.568531	30.9317	1.29628	-0.209556	9.18291	0.240934	-1.30417	79.5331
1.33263	0.205024	351.254	1.20249	0.177208	351.617	-0.448535	-1.72865	104.546
1.07509	-0.639364	30.7403	1.39551	0.28107	348.612	-0.885592	-1.29578	124.35
1.61193	-0.078213	2.77788	1.19919	0.003689	359.824	0.385382	-1.19076	72.0661
1.1287	-0.089489	4.53318	0.914834	-0.335393	20.1337	-0.264196	-1.4397	100.399
1.56166	-0.081641	2.99258	1.32871	-0.156963	6.73722	-0.024858	-1.52722	90.9325
1.34774	0.244236	349.728	1.4832	0.718053	334.167	0.17145	-1.17614	81.7062
1.32119	-0.246537	10.5699	1.08977	0.324464	343.42	-0.276049	-1.14869	103.513
0.926494	-0.79278	40.5528	1.28858	-0.537954	22.6595	0.001259	-1.19397	89.9396
1.05064	-0.142764	7.73808	1.2309	-0.15991	7.40201	-0.090199	-1.28644	94.0107
1.41766	-0.171441	6.8954	1.45975	0.074051	357.096	0.104404	-1.14137	84.7735
0.846311	-0.6645	38.138	1.45831	0.118812	355.342	0.760993	-0.923946	50.5239
-0.333379	-1.22832	105.185	0.92011	-0.118926	7.36473	-0.137598	-1.3222	95.9412
-0.230104	-1.13115	101.499	1.07256	-0.387365	19.8576	0.120564	-1.39016	85.0433
-0.587561	-0.676662	130.969	1.406	0.021049	359.142	0.689266	-0.877321	51.8451
-0.608647	-0.647969	133.208	1.46354	-0.062328	2.43857	-0.236582	-1.08593	102.29
-0.351631	-1.08029	108.03	1.31176	0.458523	340.733	0.025839	-1.25108	88.8168
-0.241949	-1.23732	101.064	1.19241	-0.136079	6.51048	-0.07639	-1.19643	93.6533
-0.570743	-0.650181	131.277	1.17462	0.112373	354.535	0.260736	-1.24665	78.1869
-0.77611	-0.563118	144.037	1.46944	0.127183	355.053	0.309036	-1.24306	76.0387
-0.005741	-1.34566	90.2444	1.32747	-0.238019	10.1652	0.191395	-1.22639	81.1297
-0.121787	-1.3028	95.3405	1.30646	-0.366265	15.6608	0.127	-1.29124	84.3827
-0.38765	-0.58519	123.522	1.33474	-0.232999	9.90208	0.31947	-1.01504	72.5292
-0.224505	-0.989801	102.779	1.12345	-0.152314	7.72089	0.560097	-1.32777	67.1284
-0.548375	-0.875021	122.075	1.28834	0.159804	352.929	-0.074192	-1.48336	92.8633
-1.10281	-0.698925	147.635	-0.335198	-0.751711	114.033	-0.0735	-1.26979	93.3128
-0.809837	-1.22514	123.465	-1.03845	-1.1739	131.496	-0.24648	-1.08581	102.789
-0.243114	-1.47674	99.3487	-1.10554	-0.968442	138.782	0.219821	-1.24381	79.9775
-1.03455	-0.969209	136.868	-0.507095	-1.36075	110.438	0.146827	-1.41003	84.0552
-0.710986	-0.659296	137.16	-0.695572	-1.39072	116.572	0.214825	-1.08245	78.7748
-0.886831	-1.03675	130.544	-1.10405	-1.03947	136.726	0.161958	-1.29139	82.8516
-1.0977	-0.519051	154.693	-1.00414	-0.937814	136.956	0.029242	-1.33183	88.7422
-0.125613	-1.33528	95.3741	-1.34585	-1.20903	138.065	0.07494	-1.12886	86.2019
-0.533704	-1.00472	117.977	-0.541264	-1.53447	109.43	-0.16128	-1.39197	96.6091
-0.701822	-0.928144	127.095	-0.845174	-1.26711	123.704	0.357415	-1.29563	74.5778
-0.987867	-0.627662	147.569	-1.02388	0.36836	199.787	-0.036845	-1.41522	91.4913
-0.524051	-1.35354	111.165	-0.62497	0.815576	232.537	-0.195915	-0.727864	105.065
-0.845766	-1.03355	129.294	-0.538803	1.35574	248.326	-0.501038	-1.48541	108.64
-0.617643	-0.205777	161.574	-0.719258	1.05863	235.807	-0.058578	-1.29726	92.5854
-0.422053	-0.745715	119.509	0.202689	0.706129	286.016	0.315254	-1.29028	76.2699
-0.865903	-0.853497	135.413	-0.608628	1.13549	241.809	0.429119	-1.26694	71.2885
-0.608269	-1.08831	119.201	-0.697153	1.10509	237.754	-0.353552	-1.43777	103.815
-0.963659	-0.709401	143.641	-0.849248	1.117	232.755	0.010374	-1.2043	89.5064
-0.622367	-1.23127	116.815	1.22328	0.256587	348.154	0.192242	-0.793919	76.3882
-0.581684	-0.90416	122.755	1.5575	-0.009562	0.351736	-0.143311	-1.18425	96.9
-1.13055	-0.705702	148.027	0.535535	-0.871568	58.4313	0.017414	-1.13448	89.1206
-0.501037	-0.630104	128.491	0.229128	-1.53954	81.5348	0.059597	-1.37813	87.5238
-0.433257	0.92576	244.92	-0.528254	-1.4603	109.887	1.25603	-0.399753	17.6545
-0.707726	1.06598	236.419	-0.396116	-1.13767	109.197	0.211311	-1.46526	81.7937
-0.806125	0.796459	224.654	-1.29074	-0.744461	150.025	-0.12034	-1.38997	94.9482
-0.209066	1.03913	258.624	-0.495018	-1.54445	107.771	-0.327812	-1.22384	104.995
-0.668028	0.852407	231.914	-0.947396	-1.00825	133.218	0.137262	-1.47629	84.688
-1.11141	1.02817	222.772	-0.925861	-1.56017	120.686	-0.119459	-1.38858	94.917
-0.707851	1.0237	235.337	-0.686553	-1.58833	113.376	0.217652	-1.49624	81.7235
-0.071092	0.969806	265.807	-0.385332	-1.29344	106.589	-0.149183	-1.09978	97.7249
-0.973032	1.09652	228.415	-0.487697	-1.4514	108.573	0.103035	-1.27778	85.3898
-0.789438	0.90974	229.05	-0.916799	-1.43225	122.624	0.351095	-1.06627	71.7746
-0.700031	1.18207	239.366	-0.86232	-1.09406	128.245	0.581852	-1.33768	66.4923
-0.622305	1.0987	240.473	-0.644905	-1.35302	115.484	0.262026	-1.26671	78.3128
-0.162503	1.11482	261.707	-0.451468	-1.46034	107.179	0.220076	-1.25399	80.0459
-0.410212	0.964939	246.969	-0.422011	-1.45753	106.148	0.245577	-1.17543	78.1992
-0.872068	1.11324	231.926	-0.903525	-1.14279	128.331	0.246442	-1.2181	78.5625
-0.485402	0.919229	242.164	-0.417823	-1.13824	110.157	0.04552	-1.26728	87.9428
-0.440313	1.14185	248.913	0.129448	-1.28257	84.2367	-0.073772	-1.04524	94.0372
-0.756729	1.08049	234.994	-0.971118	-0.841702	139.083	0.190438	-1.37157	82.0952
-0.800347	1.10922	234.188	-0.833049	-0.999382	129.813	-0.116933	-1.14047	95.8541
-0.675547	1.02314	236.565	-0.40307	-0.929881	113.435	0.007851	-1.36904	89.6714
-0.749692	0.913375	230.621	-0.26126	-1.35131	100.942	0.278993	-1.07232	75.4162
-0.629654	1.1519	241.338	-0.333812	-1.50701	102.49	0.205962	-1.34404	81.2877
-0.874421	0.934203	226.893	-0.684043	-1.65413	112.467	0.07444	-1.31025	86.7483
-0.697192	1.08993	237.394	-0.533962	-1.51914	109.366	-0.229064	-1.41705	99.1824
-0.583643	1.25101	244.989	-0.419048	-1.40819	106.572	0.124136	-1.4946	85.2521
-0.540241	0.943172	240.196	-0.069608	-1.69699	92.3489	0.055604	-1.03446	86.9232
-0.791629	1.29753	238.612	-0.249067	-1.22882	101.458	0.336519	-1.05552	72.3167
-0.631466	1.16238	241.487	-1.25977	-1.1225	138.298	0.165153	-1.184	82.0592
-0.646817	0.804476	231.2	-0.227071	-1.49974	98.6096	0.036111	-1.20071	88.2773
-0.916423	0.78043	220.418	-0.307646	-1.63011	100.688	0.05769	-1.04045	86.8263
-0.269931	1.22693	257.592	-0.935242	-0.940849	134.829	0.161012	-1.50373	83.8883
-0.839426	0.868905	225.989	-0.727194	-1.3945	117.541	-0.032745	-1.28739	91.457
-0.060713	0.973848	266.433	-0.640416	-1.16733	118.75	0.288699	-0.988906	73.7254
-0.848578	0.941235	227.964	-0.314778	-1.2458	104.18	-0.244388	-1.33322	100.387
0.03164	1.14358	271.585	-0.673581	-1.35861	116.372	0.208273	-1.23317	80.4136
-0.516488	0.937681	241.153	-0.191838	-1.3399	98.1479	0.072384	-1.49203	87.2225
-0.744991	1.09698	235.819	-0.490572	-1.44235	108.784	-0.376581	-1.16206	107.956
-1.06298	0.727847	214.4	-0.392683	-1.44138	105.24	0.344837	-1.41893	76.3404
-0.447069	0.971115	245.28	-0.439847	-1.50835	106.257	-0.066489	-1.38222	92.754
-0.845902	0.990431	229.5	-0.296007	-1.22196	103.617	0.174749	-1.13853	81.274
-0.752039	1.21973	238.344	-0.957276	-0.919452	136.155	0.132408	-0.991901	82.3966
-0.285118	1.00113	254.103	-0.865751	-1.36523	122.381	0.368586	-1.39998	75.2499
-0.823065	1.01303	230.907	-0.298334	-0.952032	107.399	0.144324	-1.22985	83.3069
0.992482	0.273143	344.612	-0.447731	-1.64006	105.269	0.192236	-1.25793	81.3113
1.50257	-0.13123	4.99136	-0.288764	-1.66947	99.8132	0.020554	-0.941608	88.7495
1.37303	0.146374	353.915	-0.45217	-1.17721	111.012	0.0797	-1.43184	86.814
1.1693	-0.667775	29.7303	-0.488805	-1.72384	105.831	0.426307	-1.5197	74.3301
1.64781	-0.012856	0.44699	-0.010157	-1.00754	90.5776	-0.016627	-1.25391	90.7597
0.774904	-0.828862	46.9269	-0.613074	-1.45456	112.855	-0.348224	-0.782977	113.977
0.71426	-0.625629	41.2155	-0.595011	-1.42364	112.683	-0.143036	-1.34257	96.0813
1.5807	-0.298477	10.693	-0.311376	-1.45155	102.107	0.211314	-1.12579	79.3691
1.2766	-0.062209	2.78982	-0.073319	-1.66112	92.5273	-0.018186	-1.51017	90.6899
1.35624	0.421718	342.727	0.002771	-1.38589	89.8854	-0.00799	-1.50963	90.3032
1.49705	-0.20992	7.98209	-0.567231	-1.446	111.419	0.173073	-1.46612	83.2674
0.018231	-1.19149	89.1234	-1.07748	-1.21852	131.485	0.129241	-1.58706	85.3444
-0.240389	-1.07189	102.64	-0.768502	-0.6599	139.348	-0.041066	-1.16188	92.0242
-0.739621	0.295799	201.798	-0.531858	-1.18143	114.236	0.050328	-1.5763	88.1713
-1.059	0.526516	206.436	-1.16915	-1.26839	132.669	-0.15771	-1.36466	96.5923
-0.890467	0.388233	203.557	-0.799564	-1.33819	120.858	6.55e-05	-1.21791	89.9969
-0.944031	0.770679	219.227	-0.369416	-1.31033	105.744	-0.789176	-1.0845	126.043
-0.605967	1.34274	245.711	-0.143677	-1.3346	96.1445	-0.031682	-1.52226	91.1923
-0.881346	1.00006	228.61	-0.482942	-1.0303	115.114	-0.234672	-1.29614	100.263
-0.589954	0.83131	234.638	-1.21336	-1.32842	132.408	0.167921	-1.35591	82.9402
-0.687241	1.06372	237.135	-1.14587	-0.688538	148.999	0.193928	-1.18684	80.7199
-0.698277	1.04683	236.295	-0.966408	-1.54616	122.007	-0.587899	-1.18656	116.357
-0.542492	1.28824	247.164	-1.18073	-0.936163	141.59	-0.321268	-1.39288	102.988
-0.838574	1.1335	233.506	-0.828652	-1.46114	119.559	0.313629	-1.28484	76.2823
-0.740581	1.13165	236.798	-0.655706	-1.33121	116.223	-0.330959	-1.18658	105.585
-0.953069	1.01058	226.678	-1.21758	-0.985621	141.01	0.101116	-1.1422	84.9409
-0.145383	1.26195	263.428	0.086256	-1.4344	86.5587	0.105784	-1.53847	86.0666
-0.664187	0.974605	235.726	-0.237322	-1.3521	99.9552	0.306076	-1.05162	73.7723
-0.187313	0.683664	254.678	-0.232465	-1.37222	99.6151	0.21501	-1.10643	79.0028
-0.303892	1.04556	253.794	-0.755695	-1.19478	122.313	0.562473	-0.808235	55.1648
-0.567709	1.12784	243.281	-1.07131	-0.903652	139.852	-0.280434	-1.22404	102.904
-1.23987	0.845934	214.305	-0.917404	-1.10388	129.729	-0.034507	-1.15957	91.7045
-0.913615	1.0123	227.933	-0.751734	-1.39211	118.369	-0.288957	-1.10309	104.679
-0.27221	1.51404	259.808	-1.11683	-1.13684	134.491	-0.083892	-1.40596	93.4147
-0.368711	1.10844	251.601	-0.410027	-1.49626	105.325	-0.359299	-1.33397	105.075
-0.602913	1.34793	245.902	-0.060064	-1.02783	93.3444	-0.039091	-1.25001	91.7912
1.35746	-0.019008	0.802217	0.155353	-1.1248	82.1362	0.016357	-1.46762	89.3614
1.35287	-0.155345	6.55035	-0.454912	-1.40942	107.888	-0.145189	-1.31565	96.2974
1.18215	-0.210529	10.0979	-0.660674	-1.3179	116.625	0.500549	-1.2128	67.573
1.57822	0.098009	356.446	-0.895038	-0.258077	163.916	-0.148022	-1.39352	96.0633
1.11366	-0.224207	11.3829	-0.450304	-1.22464	110.189	0.124413	-1.24208	84.28
1.21993	0.284452	346.875	-0.559659	-1.0797	117.4	-0.244394	-1.38125	100.034
1.06879	-0.122641	6.54592	-0.882062	-1.51902	120.143	-0.269689	-1.77111	98.658
1.41385	-0.188005	7.57439	-0.950741	-1.37136	124.733	0.178813	-1.0267	80.1203
1.42201	-0.0275	1.10788	-0.350752	-1.46575	103.458	0.162638	-1.40105	83.3786
1.38566	0.127429	354.746	-0.54855	-1.45474	110.66	-0.151183	-1.43854	95.9994
0.654079	0.506897	322.225	-0.26319	-1.51527	99.8535	0.277403	-1.12776	76.1809
1.21681	-0.160631	7.52007	-0.789841	-0.556585	144.828	-0.485934	-1.11901	113.473
1.16737	-0.841461	35.7847	-0.698741	-1.36851	117.048	-0.001718	-1.31493	90.0748
1.44431	-0.063038	2.49911	-1.11097	-1.49509	126.615	-0.304168	-1.11182	105.3
1.48329	0.094486	356.355	-1.19727	0.741737	211.779	0.016316	-1.31061	89.2867
1.0717	-0.310017	16.1339	-0.580069	1.24542	245.026	-0.255042	-1.78248	98.1427
1.04309	0.256561	346.182	-0.451926	0.976684	245.169	-0.413769	-1.22722	108.632
1.42114	0.31236	347.604	-0.266895	1.35981	258.896	0.318455	-1.13518	74.3295
1.32475	-0.10793	4.6577	-1.244	0.915316	216.345	0.47524	-1.30109	69.9346
1.5155	0.093418	356.473	-0.992728	0.969044	224.308	0.080099	-1.53929	87.0212
1.46607	0.020073	359.216	-0.807605	0.937824	229.267	0.250342	-1.29133	79.0285
1.59306	-0.366265	12.948	-0.865132	0.740768	220.572	-0.363526	-1.46712	103.917
1.33631	-0.557209	22.6349	-0.881835	0.853641	224.069	0.186409	-1.29234	81.7921
1.0596	-0.386149	20.0233	-0.580945	0.965124	238.955	0.249357	-1.28776	79.041
1.37449	-0.047718	1.98832	-0.524921	1.19773	246.334	0.041156	-1.4961	88.4242
1.48384	-0.207687	7.9677	-1.0054	0.893129	221.616	0.06163	-1.28129	87.2462
1.28385	-0.252979	11.1472	-0.058916	1.36162	267.522	0.324337	-1.39707	76.93
1.18812	0.033878	358.367	0.212207	1.26719	279.507	-0.296398	-1.3138	102.713
1.17016	0.227575	348.994	-0.320544	0.753233	246.947	0.256651	-1.20974	78.0221
1.68433	0.005371	359.817	-0.705344	0.942131	233.179	0.603813	-1.28075	64.7584
1.38076	0.019119	359.207	-0.89586	0.909427	225.431	0.225536	-1.33047	80.3789
1.56301	-0.156473	5.71683	-0.655301	1.0896	238.977	0.488752	-0.867868	60.6133
1.44403	0.054438	357.841	-0.887756	0.74107	219.854	0.170096	-1.06787	80.9496
1.49752	0.122505	355.323	1.60582	-0.167922	5.96975	-0.527811	-1.30468	112.026
0.978673	-0.763404	37.9556	1.49761	-0.0019	0.072672	-0.076613	-1.31423	93.3363
1.30067	-0.260579	11.3288	1.4658	0.120021	355.319	0.375726	-1.22754	72.9816
1.16763	-0.422842	19.9071	1.24192	-0.354521	15.932	0.38909	-1.25214	72.7378
1.52561	-0.154161	5.77004	1.30744	-0.153053	6.67681	-0.064055	-1.12659	93.2542
1.52369	-0.069596	2.61521	0.061666	-1.45066	87.5659	0.261964	-0.972098	74.918
1.33345	-0.195271	8.33116	-0.494251	-0.825906	120.898	-0.241503	-1.3722	99.9817
1.46607	-0.135951	5.29794	0.005255	-0.917816	89.6719	-0.15735	-1.41796	96.3321
1.39781	-0.095865	3.92331	-0.910331	-1.44241	122.257	0.212576	-1.43222	81.5575
1.44945	-0.069786	2.75644	-1.30539	-0.949949	143.956	-0.69115	-1.33235	117.418
1.28226	0.334849	345.365	-1.27454	-0.780887	148.505	0.267165	-1.33571	78.6891
1.74387	0.04859	358.404	-0.863175	-1.38966	121.846	-0.470477	-1.67984	105.646
1.11773	-0.79849	35.5414	-0.469564	-1.39795	108.567	0.177429	-1.36923	82.6165
1.45603	0.016494	359.351	-0.323034	-1.32254	103.726	0.550498	-0.925824	59.2641
1.29481	-0.488515	20.6709	-0.257292	-1.59701	99.1522	0.151027	-1.28773	83.3108
1.58417	0.07393	357.328	-0.774789	-1.19953	122.859	-0.114788	-1.72186	93.814
1.09831	-0.123604	6.421	-0.842793	-1.48419	119.59	-0.48202	-1.23791	111.275
1.31791	-0.279448	11.9716	-0.613475	-1.50477	112.18	0.147898	-1.55743	84.5753
1.11635	-0.43203	21.1565	-0.641605	-1.03257	121.855	0.563364	-0.927014	58.7121
1.4179	-0.174468	7.01477	-0.810697	-1.59902	116.885	-0.027821	-1.21954	91.3068
1.5222	0.126331	355.256	-0.601518	-1.22466	116.159	0.373399	-1.45727	75.6281
1.32893	-0.08482	3.65197	-1.22874	-0.332148	164.874	0.369135	-1.29899	74.1364
1.29817	-0.086195	3.7987	-1.08859	-0.10861	174.302	0.561378	-1.11214	63.2166
1.43328	-0.292078	11.5182	-1.13094	-1.21169	133.026	0.031424	-1.09278	88.3528
1.18181	-0.178509	8.58939	-1.34922	-1.15678	139.391	0.498456	-1.29211	68.9049
1.46088	-0.014435	0.566104	-0.787486	-0.994722	128.367	0.168405	-1.20183	82.0234
1.22236	-0.206217	9.57582	-0.644897	-1.53081	112.845	-0.034971	-1.23735	91.6189
1.47591	-0.168238	6.50301	-0.21901	-1.61959	97.7011	-0.223595	-1.55788	98.1676
1.44295	0.018885	359.25	-0.711746	-1.26506	119.363	0.182595	-1.30866	82.0569
1.6599	-0.016495	0.569334	-1.2071	-1.01834	139.848	-0.039187	-1.39962	91.6037
1.44653	0.332527	347.054	-0.7962	-1.59244	116.564	0.175295	-1.39384	82.8318
1.4666	0.035139	358.627	-1.06887	0.856981	218.721	-0.466778	-1.09177	113.149
1.28201	-0.619154	25.7784	-0.590103	0.988716	239.17	0.056632	-1.10583	87.0683
1.25218	-0.072323	3.30558	-0.143871	1.24806	263.424	0.045807	-1.34242	88.0457
0.877369	-0.028507	1.86094	0.019311	0.970123	271.14	0.178732	-0.889334	78.6364
1.03645	-0.196318	10.7255	-0.615954	0.868551	234.657	0.054174	-1.55387	88.0032
1.29383	-0.262529	11.4701	-0.178881	0.820003	257.694	-0.309626	-1.557	101.247
1.28093	-0.172327	7.66211	-0.008973	1.45699	269.647	-0.000664	-1.15233	90.033
1.46766	-0.038939	1.51976	-0.995738	1.05928	226.771	-0.044161	-1.36745	91.8497
1.36315	-0.194214	8.10861	-0.727107	0.965158	233.007	0.197788	-1.4815	82.3956
1.3353	-0.000596	0.025553	-0.831753	0.955229	228.953	-0.097405	-1.46496	93.804
1.59271	-0.279039	9.93722	0.066699	1.08375	273.522	0.154461	-1.45013	83.92
1.34489	0.091697	356.099	-0.544204	0.937599	239.868	-0.361557	-1.29236	105.63
1.50014	0.103494	356.053	-0.122472	1.33458	264.757	0.581282	-0.773421	53.0724
1.01781	0.177647	350.099	-0.107154	1.39056	265.594	0.297372	-1.28862	77.0054
1.61222	0.07613	357.296	-0.114787	0.677391	260.382	-0.353904	-1.36628	104.522
1.06674	0.022623	358.785	-0.895757	0.704584	218.188	0.161074	-1.35928	83.242
1.15013	0.025789	358.715	0.077808	1.17136	273.8	-0.039276	-1.30486	91.7241
1.31658	-0.39395	16.6583	-0.726202	1.10183	236.612	-0.448292	-1.18229	110.765
1.27462	0.15517	353.059	-0.323605	1.18738	254.755	-0.041006	-1.25659	91.869
0.398027	-0.881098	65.6894	0.261113	1.40395	280.536	-0.094049	-1.36913	93.9296
1.59215	0.091476	356.712	-0.295272	1.03294	254.047	-0.392369	-1.33872	106.336
1.18159	-0.991987	40.0145	-0.257621	1.03252	255.99	-0.691967	-1.27491	118.491
1.50919	-0.458808	16.9097	-0.184187	1.35097	262.236	-0.159841	-1.37292	96.6407
1.51446	-0.124502	4.69965	0.331864	0.905378	290.13	0.164162	-1.21507	82.3056
1.5687	-0.177477	6.45478	-0.163076	1.44996	263.583	0.009963	-1.55872	89.6338
1.36159	0.037451	358.424	0.465891	1.2686	290.166	0.05153	-1.44572	87.9586
1.04979	-0.24604	13.1903	-0.177613	1.24489	261.88	0.653552	-1.02211	57.4045
1.41451	-0.119795	4.84082	-0.348776	1.0042	250.847	0.282393	-1.07302	75.2555
1.36431	-0.153726	6.42875	-0.041707	0.621945	266.164	-0.157008	-1.37199	96.5284
1.09873	0.12417	353.552	-0.098392	1.48933	266.22	0.023197	-1.28253	88.9638
1.19573	0.236101	348.83	-0.232253	1.13297	258.415	0.26669	-1.54428	80.2019
1.35629	-0.344262	14.2424	-0.41463	1.36711	253.128	0.011817	-0.983438	89.3115
1.61719	0.204489	352.793	-0.33594	1.27038	255.188	0.043114	-1.46852	88.3183
1.28064	0.201255	351.069	-1.20533	0.804642	213.726	0.406089	-1.28798	72.5004
1.39901	0.232427	350.567	-0.523925	0.99196	242.158	0.706037	-1.15001	58.4525
1.31101	0.315599	346.465	0.123491	1.63509	274.319	-0.174873	-1.62925	96.1263
1.55112	0.098307	356.374	-0.254772	1.32286	259.099	-0.130713	-1.13793	96.5528
1.09344	-0.110216	5.75581	-0.179608	1.38952	262.635	-0.009114	-1.51697	90.3442
1.13538	-0.482811	23.0373	0.067194	0.624729	276.139	0.076327	-1.3022	86.6455
0.845847	0.228626	344.875	-0.183919	1.26093	261.701	-0.203758	-1.07404	100.742
-0.592364	-1.07936	118.759	-0.668415	1.27777	242.385	-0.546907	-1.3067	112.711
-0.980849	-0.822831	140.007	0.288411	1.19255	283.596	-0.217791	-1.55564	97.9697
-0.452616	-0.999248	114.368	-0.639476	0.681957	226.841	0.205378	-1.04388	78.8695
-0.918053	-0.775629	139.807	-0.652333	0.772615	229.825	0.043956	-1.0395	87.5786
-0.535414	-1.07534	116.469	-0.432801	1.17615	249.797	0.049002	-1.28211	87.8112
-0.429236	-0.811018	117.89	0.434151	1.13009	291.016	-0.093453	-1.41697	93.7733
-0.90044	-0.890713	135.311	-0.13129	1.42011	264.718	0.25504	-1.19582	77.9606
-0.624438	-1.14089	118.693	-0.144133	1.08367	262.424	-0.404629	-1.52584	104.852
-0.755273	-1.12079	123.975	-0.361553	1.54206	256.805	-0.269378	-1.20874	102.563
-1.1357	-0.277012	166.293	-0.518755	0.8867	239.671	0.335728	-0.811212	67.5173
-1.03282	-0.691672	146.19	-0.003575	1.01748	269.799	0.223404	-1.17665	79.2495
-0.8447	-0.705023	140.15	-1.22788	0.993851	218.987	0.147968	-0.936969	81.0258
0.166805	-1.16742	81.8684	-0.342172	1.31694	255.435	0.374371	-1.01922	69.8312
-0.310368	-1.19177	104.597	-0.731432	1.16337	237.842	0.314904	-1.19791	75.2714
-0.912478	-0.75359	140.448	-0.225735	1.20461	259.386	0.343581	-1.44159	76.5945
-0.684735	-1.34143	117.042	0.206572	1.36369	278.614	0.46154	-1.3744	71.4374
-0.55872	-0.570848	134.385	0.083121	1.37498	273.459	0.081827	-1.38107	86.6092
0.019606	-1.2883	89.1281	-0.707065	1.16527	238.751	-0.336193	-1.37956	103.696
-0.874425	-0.677119	142.247	-0.733282	1.05109	235.099	0.045996	-1.38787	88.1018
-0.981897	-0.613291	148.011	-0.532084	1.52998	250.824	0.029993	-1.47829	88.8377
-0.657865	-0.976176	123.977	-0.927371	0.834682	221.989	0.342984	-0.771946	66.0439
-1.01734	-0.548199	151.682	-0.574163	0.748421	232.506	0.324105	-1.37959	76.7793
-0.87411	-0.99434	131.318	-0.818692	1.00351	230.791	0.181596	-0.930509	78.9571
-0.670731	-0.810479	129.61	-0.497754	1.03998	244.423	0.134383	-1.51543	84.9324
-0.195088	-1.18351	99.3604	-0.78965	1.24897	237.697	0.237974	-1.55106	81.2773
-0.045079	-1.13253	92.2794	-0.483082	1.417	251.175	0.020498	-1.47883	89.2059
-0.535781	-0.968245	118.958	-0.190734	0.884473	257.831	0.552595	-1.35749	67.8501
0.066624	-0.852362	85.5306	-0.876222	0.854925	224.295	0.042321	-1.50767	88.3921
-0.056122	-1.24055	92.5903	-0.24176	0.730028	251.677	-0.730184	-0.966498	127.071
-0.99873	-0.592108	149.338	-0.484753	1.23815	248.619	0.32089	-1.08713	73.5548
-0.633426	-1.18085	118.21	-0.218281	1.25167	260.108	0.016941	-1.50046	89.3531
-0.682139	-0.938084	126.023	-0.864381	0.932785	227.18	0.177953	-1.11842	80.9593
-0.948515	-0.793564	140.083	-0.132561	0.907913	261.693	-0.173388	-1.09821	98.9719
-0.97917	-1.12659	130.995	-0.292353	0.513039	240.324	0.450157	-1.19834	69.4112
0.231497	-1.28742	79.8063	-1.19793	0.619653	207.351	0.10703	-1.53198	86.0036
-0.890557	-0.863841	135.872	-0.571297	0.812941	234.902	0.043282	-1.27828	88.0607
-0.822549	-0.750552	137.62	0.122693	1.22303	275.729	0.435731	-1.25228	70.8146
-1.04765	-0.427102	157.82	-0.819259	1.21575	236.025	0.564472	-0.698415	51.0542
-0.624816	-1.07234	120.228	-0.848509	0.863809	225.512	0.017982	-1.20698	89.1464
-0.574362	-1.13263	116.89	-0.322716	1.35493	256.603	0.364751	-1.00672	70.0837
-0.445002	-1.21872	110.059	-0.990245	0.947284	223.73	0.303358	-1.0292	73.5769
-1.10629	-0.580994	152.293	-0.8131	1.06495	232.638	0.322654	-1.06566	73.1551
-0.850755	-0.64785	142.711	-0.202046	1.56113	262.626	-0.294394	-1.02629	106.006
-0.979165	-0.703522	144.303	-0.482165	1.34712	250.307	0.003204	-1.27809	89.8563
-0.230247	-1.23598	100.552	-0.607561	1.23471	243.8	0.592821	-1.08211	61.2844
-0.719248	-1.23153	120.286	-0.029486	1.24854	268.647	0.285855	-0.933219	72.9696
-0.139094	-1.08868	97.2809	0.006212	1.02571	270.347	0.220015	-1.06351	78.3117
-0.825834	-0.943211	131.204	-0.265151	0.876638	253.171	0.707141	-0.920481	52.4674
-0.976275	-0.713957	143.822	-0.299246	1.49796	258.703	-0.377861	-1.38066	105.306
-0.613323	-0.77164	128.479	-0.392872	0.741525	242.085	0.329715	-1.14493	73.9347
-0.734382	-1.00892	126.051	-0.619938	1.05368	239.529	0.107574	-1.47926	85.8407
-0.747605	-0.538033	144.258	-0.271126	0.953478	254.127	0.025855	-1.36113	88.9118
-0.811261	-0.75865	136.919	-0.893035	0.893421	225.012	0.218079	-1.39375	81.107
-0.071888	-1.20955	93.4013	-0.740475	1.04247	234.613	0.203182	-0.97529	78.2319
-0.817799	-0.903809	132.14	-0.474099	1.06683	246.04	0.143438	-1.26615	83.5367
-0.891683	-0.381289	156.848	-0.720277	1.28472	240.723	0.152612	-1.40011	83.7793
-0.657202	-1.43988	114.533	-0.192908	1.34316	261.827	0.407477	-1.25869	72.0616
-0.084688	-0.829506	95.8294	-0.009333	1.51207	269.646	0.069459	-1.41699	87.1937
-0.192983	-1.37099	98.0124	1.5932	0.132982	355.229	0.456283	-1.3249	70.9968
-0.396003	-0.898062	113.795	1.07459	-0.572933	28.0648	0.354707	-1.02295	70.876
-0.773681	0.453243	210.363	1.27577	-0.33608	14.7583	0.600675	-1.04475	60.1034
-0.902129	0.987701	227.593	1.31129	-0.033368	1.45766	-0.152927	-1.35525	96.438
-0.91981	1.089	229.814	1.333	-0.035363	1.51962	0.075044	-1.22713	86.5005
-0.188292	1.04995	259.833	1.0193	-0.448934	23.7702	0.449477	-1.35885	71.6969
-0.972954	0.880936	222.158	1.15519	-0.151649	7.47876	-0.240728	-0.785691	107.035
-0.590992	1.04252	240.452	1.47535	0.466419	342.456	-0.183691	-1.31837	97.9321
1.45274	-0.226139	8.84782	1.14882	-0.609139	27.9338	0.086344	-1.1559	85.728
1.28923	-0.313923	13.685	1.60863	-0.07413	2.63845	0.007303	-1.20931	89.654
1.15204	-0.41734	19.9134	1.47671	0.060906	357.638	0.059294	-1.2639	87.314
1.41564	-0.434588	17.066	1.42982	0.043922	358.24	-0.039652	-1.22945	91.8472
1.16205	-0.568783	26.08	1.09163	0.386807	340.489	0.252267	-1.38343	79.6657
1.18662	-0.249153	11.858	1.37	0.406787	343.463	0.292753	-1.27872	77.1048
0.634611	-0.266041	22.7443	1.24978	0.459219	339.825	-0.130151	-1.39962	95.3126
1.20717	-0.548635	24.4408	1.28523	0.354896	344.563	0.362362	-1.32439	74.698
1.40031	0.021468	359.122	0.360198	-1.3867	75.439	0.299974	-1.23201	76.3156
0.407239	-1.07427	69.2391	0.00723	-1.44982	89.7143	0.60232	-1.14085	62.1678
-0.944067	-0.46805	153.629	-0.759832	-1.27759	120.742	0.086234	-1.28329	86.1556
-0.96717	-0.8629	138.261	-0.824418	-0.334348	157.925	0.039135	-1.58398	88.5847
-0.335938	-1.29626	104.529	-0.921536	-1.19943	127.535	0.135506	-0.933869	81.7439
-0.033031	-1.18749	91.5933	-0.564754	-1.38985	112.114	0.613422	-1.30366	64.8012
-0.146162	-1.03391	98.0465	-1.03539	0.269502	194.59	-0.160608	-0.868093	100.482
-0.06439	-1.30309	92.8289	-1.09928	-1.33953	129.374	-0.067618	-1.47191	92.6302
0.140516	-1.21615	83.4092	-1.09287	-1.07535	135.463	0.124084	-1.16213	83.9054
-0.292492	-1.26538	103.015	-1.14794	-1.30222	131.397	0.185349	-1.38237	82.3633
0.230483	-1.08954	78.0556	-0.175339	-1.54065	96.4928	0.378213	-1.33034	74.1296
-0.433497	-1.35515	107.739	-0.826399	-1.11583	126.524	-0.638503	-1.53343	112.606
-0.702987	-0.863014	129.165	-1.31353	-1.09992	140.058	-0.279604	-1.30029	102.136
-0.883386	-1.1857	126.687	-0.357546	-1.5457	103.024	-0.40817	-1.30379	107.383
-0.377409	-0.8638	113.601	-0.11748	-1.41989	94.7298	-0.206365	-1.45728	98.06
-0.376342	-0.917964	112.292	-0.976582	-0.738231	142.913	-0.306107	-1.25164	103.743
-0.427074	-0.754538	119.51	-0.239245	-0.986727	103.629	-0.039224	-1.41472	91.5881
-0.794295	-0.876771	132.174	-0.90937	-1.2456	126.132	-0.466195	-0.998398	115.03
-0.584748	-0.975914	120.929	-0.670628	-0.997439	123.915	-0.037454	-1.57877	91.359
-1.21094	-0.623245	152.766	-0.948154	-0.782381	140.472	0.068102	-1.00364	86.1181
-0.213137	-1.3201	99.1715	-0.49879	-1.50637	108.321	-0.06003	-1.49172	92.3044
0.748518	-0.808861	47.2189	-1.16656	-1.09218	136.886	-0.434107	-1.07433	112.002
-0.502714	-0.880389	119.727	-0.996946	-0.645811	147.065	-0.148734	-1.345	96.3103
0.121565	-1.42259	85.1157	-0.61117	0.962975	237.598	0.50885	-1.3582	69.4615
-0.451297	-0.980225	114.721	-0.710894	0.925867	232.482	0.239685	-1.29106	79.4828
-0.838908	-0.935605	131.881	-0.879789	1.46046	238.935	0.022731	-1.64741	89.2095
-1.00938	-0.750973	143.351	-0.546082	0.968818	240.592	0.012421	-1.44111	89.5062
-1.01216	-1.17995	130.623	-0.765427	1.20486	237.573	0.284173	-1.45555	78.9528
-0.035314	-1.14722	91.7631	1.1186	0.642752	330.118	0.23453	-1.00683	76.8874
-0.932856	-1.03326	132.077	0.903486	-0.034371	2.1786	0.034967	-1.37607	88.5444
-0.227428	-0.835936	105.22	1.39522	-0.062194	2.55233	0.953808	-0.508323	28.0549
-0.823519	-1.00343	129.376	1.32306	0.35639	344.924	0.636357	-1.50268	67.0483
-0.494289	-0.498463	134.759	1.52302	0.375145	346.163	0.267855	-1.20589	77.4766
-0.081535	-1.23001	93.7925	1.48072	-0.014734	0.570088	0.352949	-1.26845	74.4506
-0.181592	-1.0961	99.4068	1.39611	0.145328	354.057	-0.553233	-1.55918	109.536
-0.241863	-1.32792	100.323	0.692307	-0.157078	12.7834	0.00087	-1.1568	89.9569
-0.169307	-1.44312	96.6914	1.38351	-0.011112	0.460157	0.131658	-1.24307	83.9541
-0.333977	-1.12241	106.57	1.50558	0.700464	335.05	0.212176	-1.02696	78.3265
-0.757715	-1.22924	121.65	1.59401	0.113495	355.927	0.085135	-1.46576	86.6758
-0.35577	-0.869019	112.264	1.49802	0.559982	339.504	0.318787	-1.15087	74.5174
0.272212	-1.09265	76.0106	1.42602	-0.040711	1.63525	-0.555825	-1.0088	118.854
-0.657422	-1.19691	118.778	1.34019	-0.203545	8.63593	0.642462	-0.586833	42.4089
-0.705736	1.15477	238.569	1.35618	-0.161656	6.79754	0.489886	-0.849991	60.0433
-0.227787	1.19885	259.242	1.34733	0.041506	358.235	0.350205	-0.988543	70.4926
-0.195274	1.22612	260.951	1.35502	-0.084584	3.57189	-0.420659	-1.28821	108.084
-0.634254	0.835664	232.802	1.39156	0.210781	351.387	-0.025855	-1.24563	91.1891
-0.461156	1.14472	248.058	1.37951	-0.168189	6.95114	0.740454	-0.617195	39.8124
-0.798282	0.869519	227.446	1.30946	-0.158864	6.91729	0.149139	-1.27171	83.3112
1.23252	0.159473	352.628	1.4617	-0.070025	2.74272	0.411573	-1.29511	72.3702
1.47805	-0.039843	1.5441	1.41394	-0.322895	12.8638	-0.178668	-1.41637	97.1896
1.39998	-0.246876	10.0008	1.41025	-0.400786	15.8649	-0.199652	-1.26127	98.9949
1.51228	-0.097066	3.67248	1.35254	0.009973	359.578	0.13897	-0.682311	78.4877
-0.754459	-1.11499	124.084	1.40722	-0.242251	9.76763	0.244852	-1.46917	80.5381
-0.967113	-0.921393	136.387	1.11857	0.578426	332.656	0.295997	-1.11518	75.135
0.08626	-1.37823	86.4186	0.976318	0.538727	331.11	0.174392	-0.885699	78.8611
-0.325213	-1.00509	107.93	0.973847	-0.488657	26.6466	0.408123	-1.34411	73.1097
-0.314586	-1.34023	103.21	1.10438	-0.558082	26.809	0.050198	-1.42233	87.9787
-0.407309	-1.06693	110.895	1.04563	0.137323	352.518	0.194218	-1.31052	81.5702
-0.013211	-1.21894	90.6209	1.29839	-0.270633	11.774	-0.100317	-1.17944	94.8615
-0.41035	-0.859156	115.53	1.11233	-0.175085	8.94519	0.45626	-1.41992	72.1863
-1.00595	-0.62648	148.086	1.16042	-0.595691	27.1733	-0.303994	-1.08387	105.667
-0.906168	-0.935412	134.09	1.26074	0.08941	355.943	0.044278	-1.36421	88.141
-0.33874	-0.558336	121.245	1.44432	0.180553	352.874	0.350557	-1.08137	72.0385
-0.526298	0.806751	236.881	1.33635	0.444189	341.614	-0.118968	-0.919024	97.3759
-0.140713	1.01656	262.119	1.29341	0.243942	349.319	-0.28142	-1.12517	104.042
-0.674702	1.47795	245.463	1.33345	-0.316974	13.3716	-0.362886	-1.36866	104.85
1.40278	0.128742	354.756	1.40542	0.151441	353.85	0.082344	-1.29332	86.3569
1.54051	-0.195837	7.24484	1.3472	-0.216194	9.11687	0.504291	-0.766008	56.6416
0.462996	-0.741886	58.0325	1.32118	-0.136603	5.90309	-0.370604	-1.10739	108.504
0.892259	-0.788846	41.4799	1.22209	-0.204008	9.47721	0.063001	-1.24029	87.0921
1.3426	-0.18754	7.95186	1.37539	0.112753	355.313	-0.073125	-1.32908	93.1492
1.43991	-0.456253	17.5814	1.52177	0.059287	357.769	-0.129124	-1.50403	94.9069
1.45273	-0.495142	18.8209	0.434057	-0.57805	53.0971	0.438023	-1.12197	68.6741
1.57903	0.385372	346.285	0.249702	-0.944938	75.1978	0.066903	-1.15979	86.6985
1.57275	-0.564727	19.7516	-1.07452	-1.22496	131.257	-0.159116	-1.6899	95.3789
1.41276	0.034178	358.614	-0.644147	-1.52261	112.931	-0.023263	-0.939094	91.419
1.21655	-0.635001	27.5631	-0.979923	-1.25902	127.894	0.157517	-1.11149	81.9339
-0.518259	-0.976298	117.961	-0.455205	-1.43008	107.657	0.310676	-1.15466	74.9405
-0.526905	-0.890974	120.599	-0.687166	-1.22551	119.28	0.645624	-0.930607	55.2483
-0.840861	-0.892887	133.281	-0.744647	-1.25059	120.771	0.098708	-1.52926	86.3069
-0.291724	-1.24457	103.192	-1.08605	-1.37176	128.369	-0.002198	-1.2485	90.1008
-0.207067	-1.32019	98.914	-0.776586	-1.46525	117.924	0.012265	-1.04915	89.3302
0.010384	-1.20756	89.5073	-1.14624	-1.03475	137.927	0.128054	-1.01534	82.8118
-0.964521	-0.962342	135.065	-1.2234	-1.31	133.042	0.324915	-1.24428	75.3652
-0.258574	-1.17119	102.45	-0.027153	-1.48018	91.0509	0.57539	-1.08139	61.9832
-0.995563	-0.962719	135.961	0.216599	-1.37006	81.0162	0.063131	-1.23483	87.0733
0.792042	-1.1304	54.9821	-1.35154	-1.26495	136.895	0.389873	-1.03131	69.2915
-0.955915	-0.999337	133.728	-0.891132	-0.818544	137.431	0.383301	-1.0516	69.9736
-0.378616	-0.888809	113.073	-0.98589	-1.75599	119.312	0.292852	-1.37052	77.9385
-0.837428	-0.809793	135.961	-1.25328	-1.20039	136.235	0.354426	-1.10561	72.2257
-0.72683	-1.17253	121.794	-1.09493	-1.33363	129.386	0.459079	-1.10655	67.4677
-0.201317	-1.41509	98.0968	-0.808834	-1.26558	122.583	0.384388	-1.01291	69.2188
-0.310829	-1.11753	105.543	-0.084354	-1.41074	93.4219	0.465882	-1.27504	69.9284
-0.683421	-0.500458	143.785	-0.817097	-1.02997	128.426	-0.053632	-1.27338	92.4117
-0.564687	-0.703341	128.76	-0.890694	-1.3615	123.193	0.261811	-1.37159	79.1933
-0.768841	-0.642284	140.125	-1.07205	-0.917795	139.433	0.156036	-1.20493	82.6213
-0.812826	-0.3095	159.155	-0.887731	-1.55105	119.784	-0.341083	-0.948391	109.781
-1.20693	-0.543587	155.754	-0.702595	-1.08317	122.969	0.032902	-1.31404	88.5657
-0.474109	-1.16795	112.094	-0.670898	-1.28377	117.591	-0.130807	-1.50746	94.9593
-0.677298	-1.05058	122.809	-0.898476	-1.04482	130.693	-0.035076	-1.15055	91.7462
0.045218	-1.48499	88.2559	0.06849	-1.27258	86.9193	-1.06559	-1.0562	135.254
-0.691928	-1.2226	119.508	-0.554648	-1.42524	111.264	-0.049555	-1.15553	92.4556
-0.77011	-1.01214	127.267	-0.725902	-1.14575	122.357	0.15712	-1.3	83.1085
-1.08937	-0.794098	143.91	-0.996119	-0.858412	139.247	0.202231	-1.2471	80.789
-1.09157	-0.722492	146.5	-0.791549	-1.17217	124.031	0.146104	-1.26819	83.4281
-0.945124	-0.826189	138.841	-0.779725	-1.54726	116.745	0.295922	-1.06193	74.4288
-0.269909	-1.19779	102.699	-1.29892	-1.15433	138.373	0.133377	-1.47806	84.8437
-0.546382	-0.887564	121.616	-1.20566	-1.39887	130.757	-0.137937	-1.26999	96.1987
-0.991385	-1.1288	131.292	-0.575304	-1.21529	115.332	-0.379999	-1.22628	107.217
0.486963	-1.38221	70.5922	-0.380094	-1.6117	103.27	0.199013	-1.23837	80.8703
-0.455607	-1.26213	109.849	-0.367908	-1.35452	105.196	0.397002	-1.40735	74.2467
-0.140958	-0.947597	98.4609	-0.902862	-0.976842	132.746	0.116243	-1.11273	84.0361
-0.345983	-1.14972	106.748	-0.603923	-1.65452	110.053	0.290751	-1.31882	77.5673
-0.571152	-1.02815	119.053	-0.931721	0.029514	181.814	0.375545	-1.0157	69.7086
-1.00126	-0.800345	141.363	-1.04205	-0.691399	146.436	0.212038	-0.93241	77.1883
-0.795362	-1.09582	125.973	-0.374233	-1.5627	103.467	0.296836	-1.28557	76.9984
-0.677422	-0.159403	166.759	-0.849642	-1.60582	117.883	-0.097838	-1.10022	95.0817
-1.14137	-0.793732	145.185	-0.917955	-0.921528	134.889	0.504425	-1.38086	69.9329
-0.358042	-1.35765	104.774	-0.76899	-1.19028	122.865	0.015229	-1.18544	89.264
-0.721551	-1.17928	121.461	-0.633674	-1.29248	116.118	0.146684	-1.15737	82.7769
-0.912143	-0.657126	144.23	-1.22124	-1.2867	133.505	0.362486	-1.1226	72.1048
-1.03835	-0.919701	138.468	-1.20932	-1.25247	133.996	0.38911	-1.2033	72.0803
-0.132316	-1.01504	97.4269	-0.866082	-1.29048	123.867	0.436842	-1.06925	67.7775
-0.702859	-1.09478	122.701	-0.701141	-1.31487	118.068	0.30039	-1.2957	76.9474
-0.734554	-0.896046	129.344	-0.651569	-1.08609	120.96	0.155134	-1.37288	83.553
-0.887531	-0.348423	158.566	-1.04396	-1.18225	131.445	0.577164	-0.944046	58.5595
-0.378043	1.09652	250.978	-0.845284	-0.582858	145.412	0.348168	-1.31998	75.2238
-0.206378	0.958759	257.852	-1.09941	-0.626367	150.329	0.356018	-1.31268	74.8256
-0.279646	0.968149	253.889	-0.819169	-1.47684	119.016	0.396296	-0.814867	64.0648
-0.635689	1.30502	244.029	-1.13994	-1.27884	131.713	-0.02886	-0.874235	91.8907
-1.22556	0.539467	203.758	-1.35477	-1.10317	140.845	0.305189	-1.27393	76.5278
-0.784418	0.957298	230.669	-1.36893	-1.09229	141.413	-0.041786	-1.10221	92.1711
-0.523275	1.21925	246.772	-1.30724	-0.891157	145.717	0.156775	-1.15096	82.2433
1.19154	-0.00109	0.052391	-1.08089	-1.34647	128.756	0.211792	-1.21468	80.1093
1.46874	-0.030672	1.19633	-1.27484	-0.875033	145.535	0.459053	-0.819719	60.7506
1.3384	0.030319	358.702	-1.06525	-1.19872	131.626	0.094432	-1.39938	86.1394
1.29707	0.414962	342.259	-0.806339	-1.49496	118.341	-0.071481	-1.29406	93.1617
1.12277	0.105533	354.63	-1.0177	-1.41831	125.661	0.255375	-1.26761	78.6096
1.55716	0.472977	343.104	-0.482599	-1.41553	108.826	0.271799	-1.4279	79.2228
1.0364	0.084358	355.347	-1.05804	-1.37174	127.643	0.572656	-0.602724	46.4653
1.41763	0.551536	338.741	-0.446255	-1.31585	108.734	0.112553	-1.35634	85.2563
1.66363	0.023317	359.197	-1.03797	-1.25908	129.502	0.507805	-1.05366	64.2684
1.33557	0.214687	350.868	-0.635599	-1.52587	112.614	0.046433	-1.17375	87.7346
1.19442	0.207413	350.149	-0.638134	-1.2771	116.55	0.713923	-0.90888	51.8504
1.02628	-0.303061	16.4519	-0.708271	-0.821096	130.781	0.203224	-1.27239	80.9255
1.51378	-0.34932	12.9941	-1.11964	-1.37078	129.242	0.10868	-1.47454	85.7847
1.34076	0.298814	347.436	-0.903211	-1.27892	125.231	0.092975	-1.5613	86.5921
1.2422	-0.090443	4.16425	-1.01305	-1.25497	128.911	0.255403	-1.37391	79.4692
1.39278	0.190847	352.198	-1.19784	-1.24529	133.887	-0.093423	-1.68112	93.1808
1.13623	0.411176	340.106	-1.22884	-0.908555	143.522	0.154169	-1.55045	84.3214
1.36026	0.146783	353.841	-1.10475	-1.51134	126.166	0.069507	-1.20625	86.7021
1.13899	-0.204082	10.1583	-0.166965	-1.46976	96.481	-0.049156	-1.42804	91.9714
1.35967	-0.277575	11.5383	-1.28243	-0.624051	154.052	0.188763	-1.15578	80.7242
1.31662	-0.227808	9.81642	-0.630174	-1.75798	109.721	0.148722	-1.29297	83.4385
1.54053	0.061393	357.718	-1.24338	-1.31345	133.43	-0.234618	-0.915681	104.371
1.46757	-0.404812	15.4209	-0.974499	-1.23824	128.203	0.126079	-1.55431	85.3625
1.1921	-0.405865	18.8018	-1.22512	-1.34763	132.274	-0.197349	-1.23065	99.1105
-0.476057	-1.19863	111.661	-1.0228	-1.0861	133.281	0.003904	-1.28942	89.8265
-0.002591	-1.34056	90.1107	-0.427842	1.25667	251.199	0.134998	-0.945547	81.8746
-0.761848	-0.900261	130.24	-0.526855	1.18709	246.067	0.26467	-1.3894	79.2148
-0.012068	-1.34216	90.5151	-0.687638	1.18572	239.889	0.004332	-1.46618	89.8307
0.147762	-1.42071	84.0622	-0.767812	0.825241	227.065	0.392004	-1.38715	74.2198
0.037655	-1.00174	87.8473	-0.539163	1.03049	242.381	0.182371	-1.12478	80.7902
-0.091827	-1.3637	93.8523	-0.71673	1.19363	239.017	-0.033866	-1.17222	91.6548
-0.744102	-1.08756	124.38	-0.709156	1.10643	237.343	0.447816	-1.25395	70.347
-0.070067	-1.27981	93.1337	-0.466003	1.03721	245.806	-0.014286	-1.70756	90.4793
-0.931045	-1.09952	130.257	-0.799773	1.22142	236.784	0.39737	-1.4548	74.7226
-0.921911	-0.91169	135.319	-0.815904	0.902164	227.874	0.186459	-1.21621	81.2837
-0.453301	-1.07754	112.816	-0.172674	1.05795	260.73	-0.398249	-1.35428	106.387
-0.198971	-0.598345	108.394	-0.562127	1.30176	246.644	0.131526	-1.635	85.4008
-0.764495	1.09299	235.029	-0.794756	0.939487	229.771	0.55171	-0.672059	50.6165
-0.97997	0.773617	218.289	-0.377905	1.40114	254.906	-0.045932	-1.18696	92.2161
-1.33186	0.699298	207.702	-0.375109	0.917765	247.769	0.105584	-1.28229	85.2929
-0.915659	0.951496	226.1	-0.514913	1.28777	248.206	-0.065592	-1.22616	93.062
-1.05088	0.857484	219.213	-0.37708	1.28526	253.649	0.156868	-1.12877	82.0881
-0.381806	1.23694	252.846	-0.9155	1.28161	234.46	0.029419	-1.45693	88.8432
-0.903967	0.901569	224.924	-0.315601	1.14734	254.62	-0.043893	-1.33297	91.886
-0.569082	1.10716	242.797	-0.557106	0.967674	240.07	0.321613	-1.34513	76.5533
-0.277437	0.982121	254.226	0.287948	1.1299	284.297	0.058041	-1.1675	87.1539
-0.469096	1.14294	247.685	-0.547136	1.32605	247.579	0.435437	-1.44571	73.238
-0.524012	1.34154	248.664	-0.165138	1.55119	263.923	0.460001	-1.06962	66.7293
-0.732266	0.760326	226.077	-0.751031	1.31806	240.326	0.29774	-1.08283	74.6255
-0.676804	1.17857	240.133	-0.266997	1.0184	255.309	0.478412	-1.38625	70.9598
-0.811744	1.01642	231.388	-0.921688	0.824983	221.831	0.301058	-0.851882	70.5364
-0.096148	0.91035	263.971	-0.38926	1.03953	249.471	0.098057	-1.21161	85.373
-1.0342	0.677387	213.224	-0.739241	1.13592	236.944	0.069083	-1.3835	87.1414
-1.12211	0.97326	220.937	-1.00904	0.779537	217.688	0.140515	-1.43495	84.4072
-0.886504	0.950996	227.01	-0.706687	1.14451	238.306	0.162701	-1.13918	81.8718
-0.503212	0.943983	241.939	-0.283687	0.639196	246.068	-0.005558	-1.16801	90.2726
-0.161923	1.1409	261.922	-0.776434	1.10497	234.905	0.161401	-1.37895	83.3241
-0.925821	0.984867	226.77	-0.887304	0.829738	223.08	0.369582	-1.447	75.6722
-0.545993	1.22896	246.046	-0.015752	1.33951	269.326	-0.338214	-1.21702	105.531
0.698119	0.825431	310.223	-0.400594	1.41143	254.155	-0.277546	-1.20182	103.004
1.21353	-0.301054	13.9327	-0.706043	0.643844	222.362	0.097676	-1.57672	86.4551
1.25143	-0.46826	20.5148	-0.252124	1.32225	259.205	0.093823	-1.09142	85.0867
1.36007	-0.288179	11.9632	-0.136195	1.16807	263.349	-0.265285	-1.31397	101.414
1.56165	-0.08265	3.02952	-0.612458	1.15095	241.981	0.172157	-1.13156	81.3493
1.4922	0.120626	355.378	-0.425195	1.35839	252.619	0.278139	-1.10586	75.8821
1.61618	0.232906	351.8	-0.363163	1.42271	255.68	0.272985	-1.41589	79.0872
1.10203	-0.297955	15.1293	-0.522906	0.993125	242.232	0.025148	-1.29554	88.8879
1.20483	0.143121	353.226	-0.343611	1.41042	256.308	0.30381	-0.859296	70.5286
1.1859	0.449314	339.249	-0.635197	1.0795	239.527	0.070602	-1.14016	86.4566
1.36783	0.325888	346.599	-0.18934	1.40174	262.307	0.444752	-1.01366	66.3101
1.37214	-0.014422	0.602172	-0.450636	0.921421	243.938	-0.066221	-1.36475	92.7779
1.21924	0.154659	352.771	-0.481728	1.17586	247.722	0.347498	-1.27648	74.7713
-0.204961	-0.936199	102.349	-0.3981	0.983894	247.971	0.207233	-1.16896	79.9471
-0.289776	-1.15997	104.026	-0.05943	1.12996	266.989	0.871517	-0.741577	40.3945
-0.66578	-0.91061	126.172	-0.399501	1.1234	250.424	0.084801	-1.59739	86.9612
-0.742279	-1.01329	126.224	-0.275962	1.29045	257.929	0.192792	-1.07628	79.8444
-0.71554	-1.14259	122.057	-0.565204	0.91913	238.411	-0.185564	-1.18021	98.9354
-0.672138	-1.09448	121.555	-0.627589	1.18118	242.017	-0.327492	-1.50839	102.25
-0.713992	-0.48823	145.636	-0.238384	1.30582	259.654	-0.358893	-1.25075	106.01
-0.863842	-0.82666	136.26	0.0707	1.20644	273.354	0.155546	-1.11617	82.0665
-0.425387	-0.919814	114.819	-0.567374	1.16608	244.054	0.374588	-1.1445	71.877
-0.082615	-1.13126	94.1768	-0.2098	1.17304	259.86	0.744209	-0.781261	46.3913
-1.0713	-0.82061	142.548	-0.113252	1.18954	264.561	0.002446	-1.23202	89.8862
-0.166297	-1.35726	96.9853	-0.760636	1.23774	238.428	0.253305	-0.835873	73.1409
-0.980286	-1.0063	134.25	-0.653344	0.65814	225.21	0.105089	-0.928564	83.5431
-0.530559	-1.25309	112.948	-0.58686	0.854063	235.506	0.933123	-0.918127	44.5359
-0.720572	-0.928685	127.808	0.28119	1.1164	284.137	0.226586	-1.40306	80.8263
-0.323837	-0.974461	108.383	-0.499362	1.09559	245.497	-0.34482	-0.983885	109.314
-1.06485	-0.648041	148.676	-0.391406	1.39303	254.306	0.351547	-1.00592	70.7367
-0.961364	0.860308	221.825	-0.574394	1.09844	242.394	0.559855	-1.02137	61.271
0.183357	0.791669	283.04	-0.521782	1.48432	250.632	0.366452	-1.14228	72.2134
-0.743177	1.08476	235.585	-0.528291	0.87565	238.897	-0.192008	-1.42743	97.661
-0.765356	1.27516	239.028	1.59275	-0.250936	8.95329	-0.149364	-1.58039	95.399
1.4778	0.034529	358.661	1.49769	-0.289043	10.9233	0.147345	-1.02508	81.8203
1.34529	0.100406	355.732	1.4672	-0.255603	9.88239	1.0998	-0.392455	19.6384
1.31588	0.324212	346.159	1.4785	-0.264218	10.1322	-0.083859	-1.17603	94.0787
1.46509	-0.131167	5.11594	1.24968	-0.314695	14.1343	-0.12293	-1.12518	96.235
1.55106	-0.298922	10.9083	1.37883	0.080482	356.659	0.389539	-1.30294	73.355
0.808327	-0.267014	18.2799	1.59019	-0.134494	4.83441	0.24598	-1.23219	78.7105
1.47598	0.199678	352.296	1.41823	-0.188712	7.57933	0.484931	-1.08136	65.8463
1.64058	-0.076441	2.66768	1.26763	-0.182708	8.20172	-0.059296	-0.985028	93.4449
1.15312	-0.451731	21.3925	1.43471	0.124424	355.043	0.304377	-1.45084	78.1516
1.65396	-0.077248	2.67403	-0.508009	-0.901266	119.408	0.18261	-1.26432	81.7814
1.37257	-0.251644	10.3891	-1.23868	-0.793195	147.366	-0.011936	-1.43672	90.476
1.56059	0.603498	338.858	-1.31533	-1.36233	133.994	0.321402	-1.37545	76.8476
1.4361	-0.365211	14.2683	-1.23423	-0.557855	155.678	-0.337504	-1.151	106.343
1.38549	-0.099991	4.12787	-1.34726	-1.14574	139.622	0.268604	-1.19127	77.2936
1.42814	-0.173674	6.93359	-0.855165	-1.34833	122.385	0.356522	-1.15873	72.8977
1.29231	-0.316682	13.769	-1.39999	-0.990174	144.729	0.285513	-1.19741	76.5887
1.09129	-0.19386	10.073	-1.16571	-0.362825	162.711	0.093706	-1.11312	85.188
1.16591	0.154298	352.461	-1.20294	-0.991447	140.505	-0.182705	-1.52849	96.8164
0.93032	-0.037356	2.29939	-1.03409	-1.07463	133.899	0.335151	-1.13474	73.5452
1.49751	0.057812	357.789	-0.43514	-0.070867	170.75	0.554808	-1.20568	65.2899
1.22043	-0.261677	12.1017	-0.50262	1.01683	243.697	0.305027	-1.2642	76.4348
1.55849	0.043905	358.386	-0.405307	1.1771	251	0.379103	-1.02412	69.6866
0.893321	-0.311283	19.2112	1.17823	-0.3929	18.4417	-0.063813	-1.02383	93.5665
-0.942599	-1.0095	133.037	1.12012	-0.147169	7.48499	0.263683	-1.33909	78.8603
-0.449218	-1.36434	108.224	1.61001	0.072025	357.439	0.185298	-1.004	79.5431
-0.463151	-1.09677	112.894	1.13338	-0.101676	5.12629	-0.225426	-1.20588	100.589
-0.83192	-1.06356	128.033	1.54148	-0.276547	10.1708	0.193504	-1.32495	81.6909
-0.673982	-0.771563	131.138	1.38373	-0.09157	3.78606	0.303865	-0.973169	72.6594
-0.649458	-1.26994	117.086	1.38859	0.724077	332.46	0.403202	-1.32331	73.0545
-0.908047	-0.995926	132.357	1.38664	-0.262943	10.7372	-0.026057	-0.819826	91.8204
-0.554178	-1.15905	115.554	1.36382	0.095651	355.988	0.160897	-1.0019	80.8767
-0.367069	-1.06123	109.08	0.071885	-1.30313	86.8425	0.245941	-1.25589	78.92
-0.614887	0.844825	233.952	0.090395	-1.16802	85.5746	0.165938	-1.02304	80.7868
-1.04791	0.846725	218.939	-0.1184	-1.51845	94.4585	0.269674	-1.25668	77.8884
-0.215172	1.23057	260.082	-0.700995	-1.73669	111.981	-0.06979	-1.17225	93.4071
-0.263321	1.21944	257.815	-0.093098	-1.27706	94.1695	-0.103469	-1.18017	95.0105
-0.965169	1.00993	226.298	-0.453422	-1.42746	107.622	0.086507	-1.33028	86.2793
-0.473518	0.982401	244.266	-0.81636	-1.39157	120.398	-0.174047	-1.35008	97.3458
-1.21799	1.32852	227.485	-0.345605	-1.0707	107.889	0.451397	-1.30401	70.9062
-1.18173	0.621194	207.729	-0.326441	-1.29051	104.196	0.385408	-1.15417	71.5344
-0.276094	1.27239	257.757	-0.990813	0.033103	181.914	0.235006	-1.08397	77.7675
-0.953311	0.992141	226.143	-0.43219	1.04213	247.475	0.079877	-1.08942	85.8065
-0.719801	0.570211	218.386	0.596137	1.00039	300.791	-0.390359	-0.971984	111.881
-0.713478	1.10294	237.102	1.18763	0.734336	328.271	-0.301004	-1.22841	103.768
-1.10577	0.601637	208.55	1.11004	-0.247033	12.5463	0.254294	-0.936836	74.8136
-0.427311	0.795593	241.76	1.52791	0.052718	358.024	-0.063242	-1.18474	93.0556
-0.59847	0.865497	235.337	1.47308	0.080999	356.853	0.050151	-1.3914	87.9357
-0.143007	1.28183	263.634	1.3779	-0.14778	6.12155	0.135347	-1.21683	83.6531
-0.691649	0.82603	230.06	1.40398	-0.246907	9.97418	0.340353	-0.998198	71.1723
-1.18867	0.882113	216.579	1.16549	-0.364013	17.3449	-0.050117	-1.27305	92.2544
-0.597543	1.26684	244.748	1.45237	-0.304499	11.8409	0.087447	-1.13009	85.5752
-0.644505	1.22454	242.241	1.45086	-0.086834	3.42505	-0.072632	-1.33355	93.1175
-0.141629	0.986045	261.826	1.35136	-0.457068	18.6869	-0.226018	-1.29565	99.8953
-1.00986	0.670208	213.571	1.3058	0.195393	351.49	0.092805	-1.4544	86.3489
-0.948686	1.09163	229.008	0.760819	-0.55784	36.2492	0.061823	-1.12548	86.8558
-0.567283	1.27428	246.002	1.43792	0.345758	346.48	-0.208515	-1.35884	98.724
-0.374434	1.05706	250.495	1.36455	0.589651	336.63	-0.554488	-1.28901	113.276
-1.22365	1.02496	219.951	1.35083	-0.147554	6.23381	-0.001962	-1.32188	90.085
-1.02632	0.750997	216.194	1.60196	-0.266012	9.42813	-0.080961	-1.35585	93.4172
-1.00768	0.941602	223.059	1.25618	0.002565	359.883	0.048637	-1.39083	87.9972
-0.522015	0.906305	240.059	1.17167	0.036201	358.23	-0.197105	-0.962744	101.57
1.19581	0.468938	338.587	1.33728	-0.166155	7.08258	-0.120482	-1.30846	95.2609
0.95058	-0.475968	26.5977	-0.542813	-1.02003	118.02	-0.197644	-1.39265	98.0774
1.28417	-0.280352	12.3152	-0.734727	-1.16045	122.339	0.099352	-1.08153	84.7514
1.55819	0.189977	353.049	-0.909774	-1.16567	127.971	-0.38857	-1.37983	105.728
1.03819	-0.344134	18.3391	-1.12669	-1.41953	128.439	0.219736	-1.39829	81.0692
1.37017	0.368464	344.948	-1.14324	-1.30899	131.133	-0.044707	-1.25253	92.0442
1.39656	0.037507	358.462	-1.11263	-1.44964	127.507	0.578927	-1.15572	63.3927
1.51329	0.420173	344.482	-1.06478	-1.57883	123.996	0.158906	-1.20034	82.4588
1.39461	-0.235409	9.58114	-1.30207	-1.02837	141.698	0.213843	-1.29204	80.6023
1.65992	0.006357	359.781	-0.9964	-1.48606	123.842	0.161264	-1.33765	83.1257
1.28114	0.232578	349.711	-1.27962	-1.14454	138.189	-0.076925	-1.55506	92.832
0.139773	-0.745136	79.3758	-0.775011	-0.975502	128.466	-0.138931	-1.02182	97.7427
-0.466164	-1.11254	112.734	-1.09841	-1.17234	133.135	0.012568	-1.00615	89.2843
-1.00215	0.339651	198.723	-0.847199	-1.30568	122.978	0.118656	-1.30461	84.8031
-0.696578	1.30413	241.892	-1.20057	-1.66693	125.762	-0.095907	-1.14675	94.7807
-0.962666	0.790061	219.376	-0.487179	-1.2686	111.008	0.157389	-1.41464	83.6515
-0.48022	0.575676	230.166	-1.11726	-0.835933	143.196	0.181957	-1.29556	82.0053
-1.19761	0.77042	212.753	-1.08167	-1.16871	132.785	0.281784	-1.3327	78.0613
-0.517905	1.0238	243.167	-0.853814	-1.48106	119.963	0.083318	-1.2753	86.262
-1.10067	1.06385	224.025	-1.00926	-1.22315	129.527	-0.138241	-1.25205	96.3006
-0.496246	0.998091	243.564	-1.23731	-1.07995	138.885	0.264565	-1.04362	75.7748
-0.762984	1.04585	233.888	-0.923744	-1.25844	126.28	-0.207242	-1.15264	100.193
-1.09035	0.757986	214.806	-1.01771	-1.42192	125.592	-0.419689	-1.30113	107.877
-1.02986	1.09489	226.753	-1.00171	-1.00822	134.814	-0.201249	-1.1613	99.8315
-1.23579	0.958559	217.8	-1.39408	-1.02613	143.645	0.01874	-1.15948	89.074
-0.675522	1.06545	237.624	0.071967	-1.49295	87.2402	-0.073214	-1.25568	93.3369
-0.819249	0.773289	223.347	-0.382737	-1.16474	108.191	0.375346	-1.13219	71.6585
-0.402925	1.19573	251.378	-0.894271	-1.43538	121.924	0.077072	-0.965444	85.4357
-1.2541	1.13534	222.155	-1.14538	-1.13193	135.338	0.224024	-1.38776	80.8299
-1.02569	1.03365	225.221	-0.55864	-1.60433	109.198	0.114374	-0.981153	83.351
-0.452045	0.889706	243.066	-1.17381	-1.25002	133.199	0.408383	-1.27097	72.187
-0.711283	1.31038	241.507	-1.2911	-0.506688	158.573	-0.355586	-1.26581	105.691
-0.517629	1.0453	243.656	-1.11986	-1.57107	125.481	-0.018296	-1.05268	90.9957
-0.801736	1.01617	231.727	-0.663133	-1.53607	113.35	-0.075395	-1.44256	92.9918
-0.598605	0.853698	234.962	-1.17218	-1.25024	133.154	0.223919	-1.36494	80.6836
-0.655594	1.25077	242.339	-1.1907	-1.31919	132.069	-0.126395	-1.28017	95.6387
-0.472691	1.15607	247.761	-1.00951	-0.781569	142.253	-0.595963	-0.891498	123.763
-0.507437	1.34854	249.379	-1.06318	-1.07296	134.738	0.026527	-1.21402	88.7482
-0.262767	0.871397	253.22	-1.2809	-1.34109	133.685	-0.147614	-1.25727	96.6964
-0.627018	1.04833	239.116	-0.81181	-1.45483	119.162	-0.045903	-1.36689	91.9234
0.926616	0.190893	348.359	-1.05367	-1.49385	125.197	0.689333	-0.857609	51.2082
1.33448	-0.131695	5.63606	-0.620205	-1.19275	117.473	0.429384	-1.39998	72.9489
1.10946	0.210086	349.277	-0.999954	-1.32534	127.034	0.039615	-1.15397	88.0338
1.24973	-0.196837	8.95071	-1.26438	-1.13024	138.206	-0.094741	-1.23554	94.3848
1.07209	-0.091256	4.86526	-1.07621	-1.1975	131.947	0.354108	-1.08553	71.9333
1.55705	-0.347206	12.5707	-0.64215	-1.78135	109.823	-0.154285	-1.36465	96.4504
1.43184	0.189573	352.458	-0.859151	-1.60149	118.212	0.230599	-1.34119	80.2442
1.45662	0.532242	339.928	-1.15155	-1.15016	135.035	-0.074569	-1.16152	93.6733
1.55045	0.412292	345.109	-1.28408	-1.07019	140.191	0.347502	-1.19238	73.752
1.41	-0.036246	1.47252	-1.28131	-1.23938	135.953	0.16953	-1.46084	83.3804
0.907261	-0.189442	11.7942	-0.675054	-1.26535	118.08	0.232167	-1.31902	80.0173
1.26928	0.38427	343.156	-1.13444	-1.2842	131.457	0.045535	-1.34559	88.0618
1.39409	0.136161	354.422	-1.10863	-1.16258	133.639	-0.061835	-0.852999	94.1462
1.46724	0.157312	353.88	-0.941734	-1.03463	132.309	0.176196	-1.14309	81.2374
1.24141	0.366186	343.565	-1.10207	-1.09127	135.282	0.156099	-1.12459	82.0975
1.53779	0.020473	359.237	-0.990391	-1.17349	130.163	-0.208522	-1.20825	99.7917
1.27911	0.483242	339.304	-1.36434	-1.14592	139.973	-0.095332	-1.2473	94.3707
-0.546477	-1.11918	116.025	0.18051	1.30109	277.899	-0.031048	-1.26619	91.4046
-0.70796	-0.829954	130.465	-0.415123	0.646825	237.308	0.40674	-1.06343	69.0691
-1.13674	-0.608252	151.85	-0.475158	1.1405	247.382	0.065561	-1.18985	86.8462
-0.946566	-0.586126	148.234	-0.396208	0.961902	247.613	0.280027	-1.37842	78.5165
-0.22559	-0.756724	106.6	0.025666	1.5551	270.946	0.081733	-1.15141	85.9396
-0.640353	-0.986118	122.998	0.017922	1.34674	270.762	0.19034	-1.36345	82.0527
-0.125865	-1.24953	95.752	-0.701939	0.999994	234.933	0.188884	-1.04851	79.788
-0.160958	-1.35336	96.7824	-0.534485	1.24818	246.819	-0.075755	-1.07147	94.0442
-0.456615	-1.33745	108.85	-0.092797	1.55198	266.578	0.060429	-1.26864	87.2729
-0.705942	-1.17901	120.912	-0.116774	1.40216	265.239	0.239076	-1.43174	80.52
-0.760363	-0.823326	132.723	-0.854279	1.02202	230.109	0.43693	-1.47622	73.5123
-0.887638	-0.847496	136.325	0.500863	0.268978	331.763	-0.056051	-1.42932	92.2457
-1.00123	-0.450306	155.784	0.386067	-0.793252	64.0483	-0.242384	-1.29634	100.591
-0.883217	-0.512554	149.872	1.50883	-0.044811	1.70112	-0.07423	-1.34103	93.1682
-0.246085	-1.11767	102.417	1.48608	0.175458	353.266	0.378673	-1.02612	69.7442
-0.335893	-1.01822	108.257	1.2133	-0.187558	8.78749	0.260824	-0.9454	74.5765
-0.366197	-0.27112	143.485	1.68604	-0.160049	5.42259	0.329443	-1.37169	76.4948
0.624749	1.24662	296.618	1.30915	0.103353	355.486	0.700418	-0.828507	49.7889
1.21351	0.094761	355.535	1.36061	0.327068	346.483	0.224963	-1.27835	80.0193
1.19811	-0.204618	9.6917	1.137	-0.43651	21.0025	0.066654	-1.12192	86.6
1.51731	0.086126	356.751	0.904768	-0.79811	41.416	0.064037	-1.1339	86.7676
1.53381	-0.284377	10.5037	-0.877832	-1.11527	128.206	0.241226	-1.42758	80.409
1.10355	-0.332377	16.7617	-0.206245	1.15765	259.898	0.203289	-1.12205	79.7307
1.54939	-0.408583	14.7729	-0.424043	0.899484	244.759	-0.518949	-1.27491	112.149
1.32728	-0.08099	3.49182	-0.638765	1.29482	243.742	0.071708	-1.18564	86.5389
1.19768	-0.573527	25.5881	1.26659	0.178578	351.975	0.062956	-0.929535	86.1253
1.29327	-0.266895	11.6605	1.26791	-0.283672	12.6112	-0.184274	-1.21639	98.6144
0.992783	-0.346377	19.2336	1.3268	0.078587	356.61	0.172241	-1.00724	80.2961
0.893707	-0.554803	31.8315	1.51076	0.082588	356.871	0.186153	-1.31729	81.9565
1.42785	0.115698	355.367	1.62256	0.029861	358.946	-0.010867	-1.10686	90.5625
1.23367	-0.24972	11.4432	1.14504	-0.300311	14.696	0.410719	-1.44075	74.0886
1.443	0.09546	356.215	1.42354	0.241096	350.387	-0.085427	-0.832356	95.8599
1.30246	-0.246223	10.7051	1.23562	0.087036	355.971	0.313289	-1.17535	75.0748
1.20019	-0.299192	13.9978	1.27814	-0.077397	3.46525	-0.092375	-1.20691	94.3768
0.722131	-0.836422	49.194	1.37051	0.182217	352.427	0.102767	-1.46379	85.9841
1.29867	-0.274485	11.9343	0.751168	-0.549096	36.1664	-0.097355	-1.2996	94.2841
1.36617	-0.112366	4.70189	1.15888	-0.094105	4.64242	0.144988	-0.948535	81.3093
-0.353153	-1.24481	105.839	1.16174	-0.264452	12.8239	0.384678	-1.4148	74.7892
-0.74847	-0.975121	127.509	1.30128	-0.08413	3.6991	0.345716	-1.17985	73.6685
-0.544079	-1.24071	113.679	1.52914	0.134784	354.963	0.229306	-1.346	80.3318
-0.527709	-1.13995	114.84	1.33323	-0.52127	21.3547	0.546112	-1.31156	67.3939
-0.753782	-1.04054	125.92	1.21578	0.523186	336.716	0.17683	-1.44287	83.013
-0.913584	-0.590271	147.133	1.32601	0.156145	353.284	0.24178	-1.34075	79.7776
-0.749497	-1.1767	122.495	1.11745	-0.47678	23.1064	0.103737	-1.06484	84.4357
-0.827319	-0.92071	131.942	1.39091	0.337808	346.349	-0.0994	-1.55972	93.6465
-1.18883	-0.706045	149.294	1.40539	0.079223	356.774	0.086648	-1.38931	86.4312
-0.987107	-0.908843	137.364	1.3858	0.135189	354.428	0.7337	-1.20195	58.5991
-0.905399	-0.832539	137.401	1.37845	0.096369	356.001	0.100086	-1.32723	85.6875
-0.744012	-0.760578	134.369	0.79285	-0.59364	36.8237	0.013667	-1.33068	89.4115
-0.618765	-1.26741	116.022	1.22316	-0.163021	7.59154	0.330061	-1.44426	77.1271
-0.543884	-1.08906	116.538	1.06983	-0.46329	23.415	0.575717	-1.31415	66.3421
-0.082186	-0.972816	94.829	1.02542	-0.282041	15.3789	-0.170633	-1.08594	98.9298
0.083169	-1.28506	86.297	1.13899	-0.262126	12.9603	0.3321	-1.40156	76.6695
-0.925797	-0.863045	137.009	1.30646	-0.307079	13.2271	-0.255196	-1.33448	100.826
-0.471809	-0.901686	117.621	0.631859	-0.473869	36.8684	0.223754	-1.24667	79.8248
0.178275	-1.20715	81.5991	1.38505	-0.121381	5.0084	-0.358311	-1.28222	105.613
-0.840132	-0.600645	144.437	1.19991	-0.312279	14.5877	0.432328	-1.29179	71.496
-0.923878	-0.32535	160.6	1.17734	-0.576059	26.072	0.657179	-0.892124	53.6229
-0.722956	-0.886498	129.198	0.99337	-0.029898	1.72391	0.329439	-1.3083	75.8663
-0.344335	-1.19366	106.091	1.43025	0.150948	353.975	-0.148369	-1.27993	96.6122
-0.436341	-0.949647	114.678	1.34966	0.016044	359.319	0.406549	-1.462	74.4599
-0.657079	-1.18154	119.079	1.34782	0.266051	348.834	0.12709	-1.53593	85.2698
-0.607723	-0.809824	126.886	1.33865	0.064283	357.251	0.255676	-1.62223	81.0434
-0.694681	-0.343836	153.667	1.06508	-0.436223	22.2724	0.260797	-1.26338	78.3364
-0.605169	-0.323132	151.9	1.45036	0.10572	355.831	-0.018972	-1.22364	90.8882
-1.03737	-0.754206	143.982	1.47725	0.015506	359.399	-0.399524	-1.23873	107.876
-0.615592	-0.561808	137.615	1.21409	-0.406626	18.5168	0.11653	-1.11678	84.043
-0.900822	-0.91386	134.588	1.27828	0.038012	358.297	0.040442	-1.69307	88.6316
-1.12136	-0.507132	155.665	1.07398	0.5422	333.213	0.53462	-0.983951	61.483
-0.308851	-1.07052	106.093	1.19307	-0.17103	8.15792	0.733887	-0.532677	35.9732
-0.515342	-0.958407	118.267	1.58544	-0.319106	11.38	0.398414	-0.956377	67.384
-0.266265	-1.11538	103.426	1.53424	0.399103	345.419	0.420332	-1.35372	72.7503
-0.187374	-1.02985	100.312	1.42166	-0.079616	3.20531	0.608704	-0.671322	47.8006
-0.324014	-0.836106	111.183	-0.332209	-1.30248	104.309	-0.11877	-1.16842	95.8042
-0.174506	-1.09698	99.0388	-0.49771	-0.990472	116.679	0.442029	-1.20265	69.8192
-0.57446	-0.765382	126.89	-1.28632	-0.844145	146.725	0.290544	-1.02455	74.1676
-0.512911	-0.853339	121.009	-0.902887	-1.59694	119.483	0.255394	-1.28633	78.7702
-0.675855	-1.34031	116.76	-1.23997	-1.19146	136.143	-0.061836	-1.08402	93.2648
-0.824637	-0.945635	131.09	-1.22962	-1.33639	132.617	0.335244	-1.69278	78.7979
0.044685	-1.1307	87.7368	-0.697082	-1.20457	120.058	-0.054222	-1.12483	92.7598
-0.615493	-0.878799	125.007	-0.622092	-1.28348	115.859	-0.000216	-1.38408	90.0089
-0.29155	-1.00389	106.194	-0.92514	-1.15373	128.725	-0.045354	-1.31899	91.9693
-0.177424	-1.15819	98.7095	-0.623509	-1.50384	112.519	0.554795	-0.805119	55.4298
-0.887268	-0.533361	148.989	-0.519322	-1.54197	108.613	0.250135	-1.50975	80.5927
-0.916553	-0.681564	143.365	-0.662666	-1.38386	115.588	-0.515384	-1.41714	109.985
-0.702729	-1.01439	124.713	-0.524601	-1.23427	113.027	0.058706	-1.32683	87.4666
-0.497306	-0.985765	116.77	-1.0614	-0.481919	155.58	0.482444	-1.02251	64.7409
-0.568455	-0.548737	136.011	-0.754021	1.04437	234.171	0.245552	-1.30126	79.3137
-0.439032	-1.33525	108.201	-0.439325	1.2601	250.779	0.041001	-0.942558	87.5092
-0.936208	-0.822974	138.683	-0.493955	1.21077	247.806	-0.0721	-0.85222	94.8358
-0.240347	-1.14297	101.875	-0.314193	1.03008	253.037	-0.230007	-1.3718	99.5182
-0.926215	-0.928416	134.932	-0.777392	1.19072	236.861	-0.099162	-1.41142	94.0188
-0.033756	-1.06269	91.8193	-0.625995	0.992835	237.768	0.057635	-1.15225	87.1365
-0.345469	-1.16155	106.564	-0.655277	1.31016	243.428	0.227046	-1.46355	81.1818
-0.86761	-0.984947	131.376	-0.382477	1.32254	253.87	0.019181	-1.3128	89.1629
-1.09577	-0.751713	145.549	-0.693569	1.17735	239.498	0.286865	-1.1967	76.5198
-0.18254	-1.14009	99.0964	0.904439	-0.055965	3.54081	-0.133158	-1.07461	97.0637
-0.939694	0.508716	208.43	0.994912	-0.148388	8.48292	-0.163514	-1.18609	97.8493
-0.550063	0.732486	233.095	0.224142	-1.08354	78.3126	-0.249202	-1.3418	100.521
-1.1211	0.90892	219.033	-0.514108	-1.46754	109.306	-0.207495	-1.05762	101.1
0.018692	1.11073	270.964	-1.0576	-1.18223	131.815	-0.059132	-1.42136	92.3822
-0.025594	1.34711	268.912	-0.980606	-1.42408	124.551	-0.11853	-1.45945	94.6431
-0.474341	1.16155	247.786	-0.679828	-1.64938	112.4	-0.336002	-1.55743	102.174
-1.07309	1.02272	223.623	-1.37822	-0.966044	144.972	0.337778	-1.19007	74.1544
-0.860746	1.05324	230.743	-1.19259	-1.02929	139.204	0.125463	-1.53808	85.3366
-1.00046	1.17874	229.677	-1.10128	-0.994994	137.902	0.852431	-0.638772	36.8461
-0.937749	1.2147	232.332	-0.982314	-1.33522	126.342	0.348904	-1.3043	75.0238
-0.369187	1.084	251.192	-0.652144	-1.29422	116.743	0.371933	-1.13776	71.8974
-0.573046	1.00259	240.249	-1.01975	-1.32624	127.557	-0.0199	-1.01901	91.1187
-0.578467	1.00304	240.027	-1.03158	-1.41067	126.177	0.507375	-1.30034	68.6848
1.49093	0.289682	349.005	-1.11863	-1.23237	132.23	0.413571	-1.4665	74.2509
1.18982	-0.277102	13.1101	-0.388778	-1.27399	106.97	0.422183	-1.31648	72.2193
1.41277	-0.294741	11.7844	-0.679986	-0.05538	175.344	0.097272	-1.46241	86.1946
1.44612	0.220033	351.349	-0.408182	1.38208	253.546	-0.37648	-1.22894	107.032
1.33582	-0.216485	9.2054	-0.415789	1.05373	248.466	0.290015	-1.52422	79.227
1.54933	0.158975	354.141	-0.552862	1.29127	246.822	-0.25341	-1.43887	99.9883
1.28045	-0.152327	6.78421	0.16707	0.879936	280.751	0.217477	-1.25401	80.1613
1.46543	0.144506	354.368	-0.406377	1.47306	254.577	0.147525	-1.38118	83.9033
1.04172	-0.510685	26.1155	-0.869825	0.999977	228.982	0.233376	-1.49047	81.1009
1.42514	-0.116782	4.68459	-0.53587	0.906383	239.408	-0.132897	-1.34366	95.6486
1.27616	0.410774	342.158	0.231178	1.33126	279.851	-0.235637	-1.31436	100.164
1.27522	-0.297205	13.1193	-0.294999	1.21968	256.403	-0.005656	-1.17425	90.276
1.14338	-0.112568	5.62276	-0.648591	0.786138	230.476	-0.136582	-1.49481	95.2206
0.909279	-0.74638	39.3808	-0.307515	1.26466	256.333	0.723478	-0.960933	53.0242
1.34338	-0.116276	4.94689	-0.409004	1.21964	251.461	0.264668	-1.04399	75.7743
1.35746	0.127657	354.628	-0.02884	1.07907	268.469	0.418205	-0.874109	64.4318
1.55062	0.074357	357.255	-0.292501	1.02399	254.058	-0.132636	-1.38626	95.4653
1.65414	-0.054089	1.87284	-0.392131	1.30752	253.306	0.302688	-1.275	76.6451
0.916874	-1.0324	48.3917	-0.45154	1.33384	251.298	0.372215	-1.13294	71.8126
1.0143	-0.632128	31.9319	0.003957	1.06727	270.212	-0.571133	-1.5661	110.036
1.2429	-0.320757	14.4707	-0.294519	1.21215	256.343	0.219996	-1.07082	78.3903
1.30828	-0.317427	13.6381	-0.507471	1.00273	243.157	0.193559	-1.31868	81.6496
1.56778	-0.180266	6.55916	0.617664	-0.150938	13.7321	-0.329537	-1.51742	102.253
1.45466	-0.029229	1.15109	0.903073	-0.55291	31.4772	-0.761541	-1.74405	113.589
1.29447	0.016229	359.282	1.33854	-0.343406	14.389	-0.277643	-1.37338	101.429
1.59361	-0.044819	1.61096	1.19767	0.813388	325.818	0.227544	-1.59384	81.8751
1.46359	0.220025	351.451	1.35889	-0.050342	2.12161	0.278339	-1.40984	78.8319
1.3652	0.031333	358.685	1.45539	-0.218916	8.55415	-0.199085	-1.43738	97.8856
1.44726	0.135933	354.634	1.44224	0.196454	352.243	0.199877	-1.4417	82.1068
1.58057	-0.007933	0.287552	1.03978	0.229816	347.537	0.108553	-1.5686	86.0412
1.18194	0.385303	341.944	1.2123	0.170289	352.004	0.442367	-1.55231	74.0939
1.69688	-0.124537	4.1975	1.13717	-0.358938	17.5179	-0.507409	-1.10234	114.717
1.48003	-0.220551	8.47569	1.41939	-0.066287	2.67381	0.512255	-1.17338	66.4157
1.50038	0.248754	350.586	1.31324	0.109625	355.228	0.062205	-1.42614	87.5024
1.54331	-0.021389	0.794004	1.39392	0.579893	337.412	-0.394785	-1.22264	107.895
1.35429	-0.251774	10.5315	1.13209	-0.186155	9.3378	-0.24277	-1.28819	100.673
1.16722	0.218574	349.394	1.24691	-0.280322	12.6702	-0.102304	-1.46458	93.9957
1.49528	-0.341154	12.8523	1.06887	-0.435885	22.1856	-0.130045	-1.3299	95.5849
0.830599	0.314003	339.291	1.43812	-0.243689	9.61739	-0.456439	-0.959118	115.45
1.42441	-0.208899	8.34327	1.00455	-0.225301	12.6411	-0.036361	-1.28151	91.6252
1.1478	0.633366	331.11	1.29144	0.197323	351.313	0.07319	-1.19185	86.4859
1.43083	0.122823	355.094	1.45855	-0.176305	6.89226	0.041504	-1.07573	87.7905
1.14868	-0.310513	15.1267	1.38102	0.041169	358.292	0.775148	-1.02767	52.9737
1.58863	0.145923	354.752	1.01832	-0.451127	23.8939	-0.430183	-1.15568	110.417
1.33459	-0.344536	14.4753	1.31863	-0.537112	22.1623	0.078147	-1.20928	86.3025
1.4601	-0.056036	2.19781	1.06904	-0.095523	5.106	-0.213881	-1.31065	99.2682
1.31722	0.011101	359.517	1.33572	0.036778	358.423	-0.211514	-1.4313	98.4062
1.46129	0.385261	345.23	1.55688	0.028827	358.939	0.27455	-1.33253	78.3579
1.40753	-0.310261	12.4309	0.998386	-0.392612	21.467	0.509171	-1.41039	70.1497
1.43672	-0.267168	10.5342	1.24559	-0.022039	1.01364	-0.095174	-0.970046	95.6035
1.19743	-0.40901	18.8588	1.0272	0.279284	344.79	0.532395	-0.929295	60.1915
1.34344	-0.210074	8.88735	1.58578	0.540625	341.175	0.320779	-1.02173	72.5699
1.05015	0.164839	351.079	1.14712	-0.126839	6.30961	0.09721	-1.40048	86.0293
1.57298	0.03775	358.625	1.2721	-0.404562	17.642	0.268676	-0.912816	73.5988
1.3438	0.409471	343.053	1.02218	-0.383704	20.5749	0.161621	-1.28326	82.8216
1.1931	0.281606	346.72	1.23146	-0.137526	6.37219	0.374511	-1.29481	73.8679
1.27438	-0.373428	16.332	1.26209	-0.162632	7.34261	-0.240672	-1.20686	101.278
1.2166	0.128257	353.982	0.846956	-0.626526	36.4917	-0.320101	-1.32478	103.584
1.46208	-0.075638	2.96144	0.889607	0.616417	325.282	0.319281	-1.16393	74.6604
1.3202	-0.342057	14.5256	0.974418	-0.233156	13.4565	0.088449	-1.40922	86.4086
1.37391	0.161514	353.295	1.1509	-0.80099	34.8367	-0.010294	-1.42537	90.4138
0.974868	-0.263531	15.1269	1.41128	-0.205597	8.28857	0.759853	-0.914801	50.2862
1.55783	0.288541	349.507	1.32949	-0.09804	4.21748	0.107541	-1.42435	85.6822
0.354523	-0.826916	66.7937	0.910513	-0.518527	29.661	-0.568306	-1.03286	118.821
-0.771967	-0.764359	135.284	1.06098	-0.04865	2.62536	-0.176139	-1.19253	98.4019
-0.627035	-1.03343	121.247	1.37679	0.09915	355.881	0.245149	-1.11938	77.647
-1.10938	-0.219321	168.817	1.33856	-0.144063	6.14283	0.164573	-1.28061	82.677
0.112119	1.06506	276.009	0.992377	-0.376931	20.7981	0.272388	-1.18483	77.0529
-0.061285	1.24572	267.184	1.24123	-0.105989	4.88064	0.226922	-1.51675	81.491
-0.522041	1.22116	246.853	1.12666	-0.148364	7.5018	-0.003132	-0.976388	90.1838
-0.757434	1.21074	237.97	0.962632	-0.090345	5.36159	-0.019464	-1.22776	90.9082
-0.800705	1.15413	235.248	0.636537	-0.713162	48.2493	0.347306	-1.14846	73.1742
-0.744421	1.04474	234.529	0.770762	-0.61201	38.4507	0.537168	-1.18101	65.5421
-0.558604	1.12491	243.592	1.3715	0.289366	348.086	0.384687	-1.14794	71.4734
-0.394858	1.26328	252.643	1.48352	-0.154285	5.93735	-0.061855	-1.38923	92.5494
1.4673	-0.030228	1.18017	1.36169	-0.188436	7.87877	-0.167289	-1.31184	97.2672
1.22795	-0.154873	7.18837	1.24068	-0.185632	8.5095	-0.301731	-1.48523	101.484
0.888796	-0.520854	30.3712	1.10667	-0.23293	11.886	0.087316	-1.27534	86.0833
-0.134336	-0.526169	104.322	1.3508	-0.244413	10.2561	-0.550052	-1.48188	110.364
0.717615	-1.23904	59.9218	1.10063	-0.372507	18.6983	0.527574	-0.970869	61.4801
-0.100124	-1.4018	94.0854	0.924062	-0.541361	30.3638	-0.062382	-1.26354	92.8264
-0.929949	-0.875429	136.73	1.30771	0.085559	356.257	-0.094248	-1.48018	93.6433
-0.902278	-0.791825	138.73	1.20727	0.052297	357.52	-0.127354	-1.18021	96.1588
-1.03755	-0.376274	160.066	1.40794	0.08448	356.566	0.36311	-1.40426	75.5021
-0.550625	-1.04377	117.813	1.02055	0.385287	339.317	-0.234094	-1.26407	100.492
-0.940943	-0.773959	140.561	1.2981	0.019492	359.14	-0.06695	-1.47202	92.6041
-0.866037	-0.740402	139.472	1.2045	-0.251962	11.815	0.652933	-1.01772	57.3172
-0.948911	-0.752663	141.579	1.34744	0.168571	352.869	-0.210547	-1.52253	97.8733
-1.09115	-0.461279	157.084	-0.647798	-1.3767	115.199	0.402577	-1.39508	73.9034
-0.843881	-0.447216	152.079	-0.945124	-1.01371	132.995	0.487716	-0.806992	58.8528
-0.879298	-1.04082	130.192	-0.958313	-1.4541	123.387	0.175818	-0.907285	79.0328
-1.2015	-0.527182	156.31	-0.85175	1.22528	235.195	0.150331	-1.29475	83.3771
-0.552666	0.937387	239.477	-0.491314	1.39535	250.603	0.355755	-1.50195	76.6744
-0.456594	0.867065	242.229	-0.60202	0.989471	238.683	0.071997	-1.20013	86.5669
-0.289225	1.32387	257.676	-0.946605	0.688925	216.047	0.214729	-1.02795	78.201
0.107467	1.14871	275.345	-0.219394	0.958271	257.105	0.477704	-0.916006	62.4576
-0.269367	1.16156	256.944	-0.941257	0.625433	213.603	0.155873	-1.3764	83.5389
-0.555742	1.04592	242.016	-0.584899	0.973913	239.012	-0.138248	-1.43537	95.5015
0.012363	1.18663	270.597	-0.640135	1.12401	240.338	0.07889	-0.685214	83.4323
0.249542	1.12607	282.495	-0.142079	0.638486	257.455	-0.208195	-1.10723	100.649
-0.514952	0.980158	242.284	-0.997872	1.07487	227.128	0.326952	-1.49034	77.6264
-0.724859	0.91395	231.582	-0.663873	0.919729	234.178	0.53983	-0.923311	59.6865
-0.374811	1.16736	252.199	-0.56151	1.1192	243.357	0.28137	-1.22074	77.0205
-1.07224	1.02191	223.623	-0.597149	1.17634	243.086	0.270482	-1.17597	77.0469
-0.159942	1.19406	262.371	-0.62219	1.19169	242.431	-0.004255	-1.51384	90.161
-0.68615	1.17337	239.682	-0.147664	1.31674	263.601	0.353763	-1.12701	72.5732
0.10477	0.713371	278.355	-0.65191	1.16648	240.8	0.245123	-1.50358	80.7407
-1.07684	0.7899	216.261	-0.123152	1.03761	263.231	0.395602	-1.25789	72.5418
-0.657091	1.26614	242.572	-0.527759	1.41782	249.583	0.295664	-1.09887	74.9406
-0.527159	0.848677	238.153	-0.606531	1.19051	243.002	-0.774466	-0.699612	137.907
-0.638102	0.979446	236.916	-0.245837	1.13764	257.806	-0.521797	-1.31117	111.701
-0.527963	1.23462	246.847	-0.747167	1.28295	239.784	-0.655723	-0.716945	132.446
-1.00879	1.00139	224.789	0.134699	1.34689	275.711	-0.046622	-1.29126	92.0678
-0.418034	0.814039	242.818	-0.513357	1.35955	249.314	0.066011	-1.55275	87.5657
-0.925817	0.867924	223.151	-0.823125	1.10159	233.232	-0.087165	-1.45856	93.42
-0.831292	1.06324	231.98	-0.44583	1.17277	249.186	0.002593	-1.59297	89.9067
-0.054906	1.48872	267.888	-0.662125	1.20193	241.15	0.102402	-1.41928	85.8732
-0.694777	1.33381	242.485	-0.647413	1.30356	243.589	0.283048	-1.41378	78.6787
-1.03698	0.790571	217.321	-0.768975	0.723841	223.268	-0.688802	-1.43697	115.61
-0.597363	1.07264	240.886	-0.427929	1.22431	250.734	-0.135896	-1.17413	96.6021
-0.542898	1.19635	245.592	-0.561614	1.49409	249.399	0.215256	-1.44098	81.5039
-0.567443	1.001	240.452	-0.107567	1.32957	265.375	0.082598	-1.07414	85.6028
-0.185954	1.05407	259.995	-0.090099	1.44229	266.425	-0.186131	-1.23104	98.5979
-0.903383	1.03413	228.86	-0.593878	1.04811	240.463	0.664478	-1.01559	56.8042
-0.968918	1.26629	232.578	-0.396899	1.23403	252.171	0.110091	-1.07118	84.132
-0.660236	1.45907	245.653	-1.06445	0.987228	222.845	0.659937	-1.43809	65.3497
-0.328174	1.08408	253.158	-0.428784	1.10091	248.72	-0.040734	-1.19249	91.9564
-0.350501	1.11687	252.577	-0.105979	1.25525	265.174	-0.024926	-1.26441	91.1293
-0.414315	1.09624	249.296	-0.83984	0.766409	222.383	-0.174163	-1.21829	98.1357
-0.109806	0.897899	263.028	-0.130217	0.826164	261.043	0.105973	-1.58716	86.1801
-0.43395	1.01099	246.77	-0.350944	1.37324	255.664	0.385592	-1.40679	74.672
-0.379576	1.05559	250.222	1.47625	-0.0381	1.47838	0.373187	-1.14435	71.9381
-0.463134	1.32453	250.727	1.36991	0.448765	341.862	0.191793	-1.39281	82.1595
-0.190706	0.930931	258.423	1.08301	0.06435	356.6	-0.012196	-1.37345	90.5087
-0.787059	1.30748	238.953	1.19487	-0.246747	11.6679	-0.241853	-1.43419	99.5719
-0.0949	0.839224	263.548	1.13882	-0.11318	5.6756	-0.222532	-1.10512	101.385
-0.863312	1.13753	232.804	1.18295	-0.24153	11.5398	0.435573	-1.12707	68.8702
-0.361185	1.09007	251.668	1.26053	0.453799	340.201	-0.161024	-1.2231	97.5
-0.004575	1.29464	269.798	0.93012	-0.358356	21.0706	0.003208	-1.24702	89.8526
-0.090708	1.07473	265.176	1.37968	0.187998	352.241	0.289343	-1.36663	78.0459
-0.624633	1.14788	241.447	1.41749	-0.374485	14.7988	0.374177	-0.824163	65.5815
-0.697215	1.03651	236.073	0.803743	0.831255	314.036	-0.152503	-1.00392	98.6376
-0.414523	1.10778	249.485	1.4635	-0.052497	2.05435	0.034166	-1.1351	88.2759
-0.652425	1.07303	238.699	1.12796	-0.307205	15.2352	0.082096	-1.29162	86.3631
-0.721218	0.907297	231.519	1.37663	0.022757	359.053	0.072052	-1.53424	87.3112
-1.07611	1.05793	224.512	0.855541	0.411449	334.316	0.328436	-1.233	75.0843
0.07487	1.04254	274.108	1.33066	0.148259	353.642	-0.093151	-1.35184	93.9418
-0.585987	1.31856	246.039	1.20617	0.072062	356.581	0.42071	-1.38655	73.121
1.40372	0.12119	355.066	0.960836	0.222516	346.961	-0.010204	-1.62902	90.3589
1.27153	0.289194	347.187	1.35384	0.13976	354.106	-0.140779	-1.32548	96.0626
-0.75541	-0.848827	131.667	1.03401	0.416382	338.066	0.017582	-1.33107	89.2432
-0.527599	-0.675001	128.012	1.27744	-0.204284	9.08557	0.154525	-0.896278	80.2179
-0.556912	-1.23906	114.202	1.33033	0.505754	339.185	0.353097	-1.27016	74.4644
-0.19927	-0.774187	104.434	1.35287	0.257797	349.211	0.208111	-1.3226	81.0578
-1.04192	-0.615654	149.422	-0.624201	-1.38642	114.238	0.325923	-1.14234	74.0759
-1.01808	-0.346287	161.215	-0.938953	-1.41843	123.503	0.190119	-1.14737	80.5915
-0.594614	-0.999203	120.756	-0.463088	-1.24619	110.385	0.243183	-1.40562	80.1845
-0.923533	-0.737162	141.403	-0.67044	-1.50352	114.033	0.063658	-1.5199	87.6017
-0.462862	-0.818747	119.481	-0.195041	-1.03821	100.64	0.098266	-1.32563	85.7605
-1.05683	-0.713817	145.964	-0.071399	-1.5081	92.7106	-0.051598	-1.55275	91.9032
-0.710354	-1.05689	123.906	-0.34885	-1.34106	104.581	0.213413	-1.32219	80.831
-0.775742	-0.681845	138.686	-0.57505	-1.50082	110.965	0.352001	-0.995068	70.519
-0.81085	-0.639401	141.742	-1.30861	-1.19749	137.539	0.376936	-0.927457	67.8822
-0.980022	-0.523977	151.868	-0.724111	-1.48047	116.064	-0.238634	-1.12142	102.013
-0.57039	-0.96662	120.544	-0.649821	-1.25215	117.428	0.359577	-1.60658	77.3842
-0.285691	-1.11294	104.397	-0.682657	-0.882913	127.711	-0.119539	-1.31302	95.2019
-0.807848	-0.893309	132.124	0.072458	-1.43137	87.1021	0.053266	-1.13382	87.3102
-0.738811	-0.868309	130.393	-0.192177	-0.939291	101.563	0.06978	-1.01636	86.0724
0.231917	-1.16387	78.7306	-0.748363	-1.48384	116.764	-0.034809	-1.41256	91.4116
-0.573101	-0.863003	123.587	-0.484723	-1.31425	110.245	-0.177735	-1.18441	98.5342
-0.945028	-0.678901	144.307	-0.594578	-0.579527	135.734	0.110601	-1.412	85.5212
-0.484866	-1.18672	112.224	-0.558935	-1.62308	109.002	0.209796	-1.77983	83.2773
0.284192	-1.36063	78.2023	-0.73841	-1.01858	125.94	-0.079356	-1.48637	93.0561
-0.33695	-0.762325	113.846	-0.939288	-1.4733	122.519	-0.176713	-1.43992	96.9966
-0.939003	-0.677529	144.188	-0.739638	-1.00598	126.325	-0.239269	-1.1214	102.044
-0.859515	-1.03975	129.579	-0.930239	-0.901314	135.905	-0.757477	-1.52466	116.419
-0.731025	-0.854338	130.552	-0.744294	-1.46159	116.987	0.080141	-1.61679	87.1623
-0.898874	-0.688498	142.549	-0.386735	-1.6479	103.207	0.098029	-1.83432	86.9409
0.513275	0.478628	317.001	-1.08247	-1.49527	125.902	-0.412575	-1.2924	107.705
1.01187	-0.21928	12.2274	-0.84172	-1.36089	121.737	0.315819	-1.32484	76.5919
1.21575	-0.298834	13.8096	-0.7579	-1.46742	117.316	0.272514	-1.31165	78.2629
1.57209	0.04396	358.398	-0.610431	-1.72687	109.468	-0.463054	-1.12319	112.405
1.53877	-0.157851	5.85705	0.405452	-1.40155	73.8655	-0.037586	-0.908764	92.3683
1.29235	0.098696	355.633	-0.786379	-1.26199	121.928	-0.191158	-1.20431	99.0192
1.51788	-0.132614	4.99312	-1.40606	-1.11533	141.578	-0.07296	-1.37191	93.0442
-0.014932	-1.31261	90.6517	-1.07919	-1.39048	127.816	-0.120644	-1.37093	95.0292
-0.25292	-1.03034	103.792	-0.816145	-1.29521	122.216	0.049436	-1.36885	87.9316
-1.04493	-0.669055	147.369	-0.8974	-1.23745	125.95	0.041387	-1.3059	88.1847
-0.682274	-1.23176	118.982	-0.560446	-1.49484	110.552	-0.464382	-0.975462	115.457
-0.898228	-0.909586	134.64	-0.66468	1.13045	239.545	-0.468736	-1.16511	111.916
-0.537996	-0.997272	118.345	0.378428	1.14147	288.342	0.165019	-1.15688	81.882
-0.816065	-0.66432	140.853	-0.263093	1.31922	258.721	0.034738	-1.27472	88.439
-1.00208	-0.776825	142.217	-0.41381	1.23722	251.507	0.174144	-1.30334	82.3896
-0.029082	-1.06513	91.564	-0.695492	1.01564	235.597	0.416544	-1.30673	72.3193
-0.647019	-0.521581	141.127	-0.710057	0.930806	232.662	0.266288	-1.37902	79.0707
-0.595349	-1.25431	115.391	-0.523295	1.06526	243.838	0.028988	-1.16564	88.5754
-0.710799	-0.9697	126.242	-0.68396	1.04746	236.857	-0.17494	-1.06141	99.3593
-0.783376	0.802102	225.677	1.27546	-0.421641	18.2928	0.462242	-1.06007	66.4404
-0.825294	1.11443	233.478	0.564852	-0.587275	46.1149	-0.252468	-1.08085	103.148
-1.14321	0.890863	217.928	1.2533	-0.475351	20.7707	0.058024	-1.28049	87.4055
-0.52243	1.13584	245.3	1.37329	-0.048298	2.01422	-0.00553	-1.24383	90.2547
-0.904653	1.0631	229.604	1.19387	-0.194156	9.23699	-0.156256	-1.20789	97.371
-0.911351	0.968362	226.737	0.998331	-0.044916	2.57603	-0.38609	-1.20597	107.752
-0.681114	1.11836	238.657	1.15334	-0.239679	11.7397	0.198087	-1.2823	81.2185
-0.414359	1.16904	250.483	1.26953	0.085693	356.138	-0.398952	-1.33837	106.599
-0.593746	1.30829	245.59	1.3379	0.189221	351.95	-0.171673	-1.31344	97.4466
-0.684466	1.35106	243.133	0.873234	-0.777172	41.6688	0.387752	-1.39541	74.4706
-0.710783	1.14548	238.18	1.56135	-0.062915	2.30749	-0.222023	-1.33991	99.4084
-1.1712	1.14268	224.294	1.51528	0.210735	352.082	-0.097812	-1.40314	93.9876
-0.24515	1.1945	258.402	1.45678	-0.281588	10.94	-0.633969	-1.4816	113.166
-1.01079	0.987512	224.333	1.41899	-0.144065	5.79716	0.381791	-1.108	70.9872
-0.94489	0.984339	226.171	1.13406	-0.366937	17.9294	0.281999	-0.98942	74.0916
-0.933785	1.09459	229.533	1.23775	-0.341863	15.44	-0.107986	-0.956795	96.4393
-0.733122	0.629133	220.635	1.28324	0.109793	355.11	0.436026	-1.42461	72.9823
-0.359213	1.05547	251.205	1.39932	-0.429889	17.0776	0.09988	-0.842851	83.2418
-0.736893	1.10269	236.246	0.706902	-0.027661	2.24079	0.232875	-1.32906	80.0617
-0.711767	1.57722	245.711	1.32524	0.666643	333.296	-0.365948	-1.0488	109.235
-0.416335	0.95833	246.518	1.34784	-0.069462	2.95014	-0.015626	-1.32471	90.6758
-0.420358	1.5064	254.408	1.36139	0.106146	355.542	-0.025705	-1.37826	91.0684
-0.591766	0.899948	236.673	1.21929	-0.47854	21.4287	0.08059	-1.32604	86.5221
-0.911477	1.1656	231.975	1.19955	0.154874	352.643	-0.831651	-1.54299	118.324
-1.06394	0.926575	221.052	1.23123	0.154797	352.834	0.20054	-1.45032	82.1274
-0.572799	1.24177	245.237	1.44093	-0.284507	11.1692	0.02916	-1.34673	88.7596
0.531082	0.817384	303.013	-1.029	-1.08235	133.552	-0.220776	-1.10104	101.338
-0.857645	0.865932	225.276	-0.888226	-1.35707	123.205	-0.165818	-1.32552	97.1305
-0.193319	1.12358	260.238	-1.19546	-1.1638	135.769	0.325939	-1.18452	74.6149
-0.055063	0.837243	266.237	-1.1554	-0.169011	171.678	0.305073	-1.43798	78.0221
-0.860719	0.759018	221.407	-0.845764	0.852106	225.214	0.5319	-1.31566	67.9872
-0.875465	1.24157	234.811	-0.558326	1.09841	243.056	0.647106	-1.0371	58.0377
-0.78559	0.82158	226.283	-0.588551	0.663244	228.415	-0.041403	-1.51728	91.5631
-0.86951	0.662286	217.296	-0.390373	1.0369	249.37	-0.039956	-1.05673	92.1654
-0.700036	1.29714	241.645	-0.93537	0.858372	222.542	0.12425	-1.34783	84.733
-0.391471	0.780856	243.374	0.185437	0.973314	280.787	0.483138	-1.06924	65.684
-0.923292	1.00111	227.316	-0.838778	1.18233	234.647	0.372137	-1.01255	69.8203
-0.999027	1.12695	228.443	-0.921229	0.656833	215.489	-0.035719	-1.60669	91.2735
-0.724754	0.930178	232.076	0.151128	1.16981	277.361	-0.020875	-1.44076	90.8301
0.258148	0.209718	320.91	1.14599	0.149657	352.56	0.442392	-1.369	72.0918
0.279038	0.125511	335.782	1.44097	-0.14737	5.83938	-0.08888	-1.05476	94.8166
0.793925	0.780676	315.482	1.20247	-0.254857	11.9664	-0.124952	-1.4591	94.8946
0.575669	-0.825552	55.1114	1.11372	-0.656551	30.5198	-0.141359	-1.46365	95.5165
1.16428	0.321758	344.551	1.29261	-0.329119	14.2848	0.312254	-1.55515	78.6467
1.15443	-0.413355	19.7004	0.981843	-0.677801	34.6187	0.414468	-1.18835	70.7724
0.875917	-0.743471	40.3243	1.26548	-0.183659	8.25764	-0.167789	-1.03814	99.181
1.42095	0.399412	344.3	0.376956	-0.729831	62.6837	0.271711	-0.902009	73.2362
1.3232	-0.013037	0.564473	-0.549295	-1.72285	107.684	0.006911	-1.22299	89.6762
1.5156	0.324922	347.9	-0.745525	-1.09564	124.233	-0.109501	-0.92082	96.7816
1.48737	0.146364	354.38	-0.387339	-1.42074	105.25	0.271437	-1.22869	77.5425
1.46567	-0.025862	1.01087	-0.414907	-1.59722	104.562	-0.419198	-1.30349	107.828
1.30292	-0.330711	14.2422	-0.544772	-0.846207	122.773	-0.010765	-1.08731	90.5672
0.872106	-0.537451	31.6442	-0.156747	-1.20186	97.4306	0.098118	-1.10189	84.9115
1.2414	0.330171	345.106	-0.180505	-1.33066	97.7251	0.177706	-1.42086	82.8711
1.43166	-0.120947	4.82887	-0.229263	-1.55158	98.4053	-0.318346	-1.39596	102.847
1.31053	-0.283835	12.2204	-0.175302	-1.47113	96.7954	0.35555	-1.06137	71.4795
1.49874	-0.095833	3.65864	-0.272878	-1.35757	101.365	0.11113	-0.943288	83.2808
0.908139	-0.046416	2.92587	-0.469831	-1.43096	108.177	-0.533855	-1.48122	109.82
0.717684	-0.536898	36.8	-0.737648	-1.65382	114.038	0.297488	-1.5456	79.1052
1.42005	0.063878	357.424	-0.831468	-1.52443	118.609	-0.06798	-1.20453	93.2301
1.42659	-0.161001	6.43899	-0.626947	-1.20891	117.412	0.268228	-1.53813	80.1079
1.41528	0.563358	338.295	-1.08416	-1.33224	129.138	-0.012857	-1.14433	90.6437
1.33185	-0.016684	0.717685	-0.567605	1.10455	242.802	0.038692	-1.38941	88.4048
1.04497	-0.088533	4.84266	-0.512826	0.982735	242.443	0.120082	-1.47578	85.3481
1.09007	-0.143072	7.47731	-0.578788	0.773148	233.181	-0.297203	-1.28587	103.014
1.34669	-0.350363	14.5831	-0.839038	0.787828	223.197	-0.015196	-1.41069	90.6171
1.35358	-0.338257	14.0308	-0.719849	0.931019	232.289	0.100369	-1.12067	84.8821
1.36508	-0.082918	3.47598	-0.45597	1.04858	246.498	-0.195646	-1.5159	97.3541
1.62756	0.495263	343.075	-0.433485	1.07834	248.1	0.410668	-1.23381	71.5902
0.718507	-0.500315	34.8504	-0.968791	1.00326	226.001	-0.487505	-1.13977	113.157
1.32431	0.308789	346.875	-0.870678	1.14129	232.66	-0.024861	-1.18948	91.1973
1.19128	-0.256466	12.1496	0.098971	1.46147	273.874	-0.135864	-1.21498	96.3805
1.15571	0.205814	349.902	-0.788293	1.44371	241.365	-0.012308	-1.33375	90.5287
1.72082	-0.189236	6.27549	-0.733679	1.07902	235.786	0.086601	-1.01054	85.1018
1.54304	0.020231	359.249	-0.65348	0.8332	231.893	0.511982	-1.21353	67.1253
-0.089977	-1.4745	93.492	-0.472496	1.19465	248.421	0.11374	-1.40038	85.3565
0.094266	-1.16351	85.3681	-1.13454	1.23708	227.476	0.260646	-1.16794	77.4196
-0.374371	-0.08008	167.926	-0.679758	1.00948	236.045	0.578482	-1.23861	64.9655
-1.13301	0.760275	213.863	-0.326907	1.29359	255.818	0.052077	-1.34539	87.7833
-1.04215	0.860168	219.536	0.560896	0.98839	299.574	-0.148945	-1.26549	96.7127
-0.469192	1.16571	248.076	1.33819	-0.279204	11.7852	-0.33912	-1.35229	104.078
0.0384	1.41529	271.554	1.17477	-0.542978	24.8063	0.048291	-1.11436	87.5186
-0.658215	1.11008	239.335	1.43773	-0.094831	3.77367	-0.071912	-1.38489	92.9725
-0.127647	1.03361	262.96	1.387	-0.205263	8.41809	-0.070798	-1.30569	93.1037
-0.895563	0.871074	224.206	1.5098	0.048929	358.144	0.008622	-1.16839	89.5772
-0.251604	1.12842	257.43	1.48592	0.11441	355.597	-0.537352	-1.53556	109.287
0.379717	0.952698	291.731	1.01795	-0.218856	12.1337	-0.284178	-1.34824	101.902
-0.68417	1.05465	237.028	1.2913	0.400775	342.757	-0.439036	-1.2602	109.208
-0.676543	1.22549	241.099	1.07775	0.31898	343.513	0.201583	-1.29611	81.1596
0.538762	0.608766	311.509	1.34867	-0.521634	21.1453	0.019688	-0.880117	88.7185
1.22551	-0.411961	18.5803	0.803874	-0.509561	32.3698	-0.447442	-1.44457	107.21
1.49493	0.192647	352.657	0.892698	-0.299175	18.5278	-0.446499	-1.579	105.789
1.4522	-0.01274	0.502618	1.01483	-0.813547	38.7177	-0.541272	-1.36616	111.613
1.25903	0.378315	343.275	0.908005	-0.423956	25.0283	0.441011	-1.04473	67.1139
1.55658	-0.043989	1.61873	-0.882042	-1.73414	116.959	-0.045782	-1.19308	92.1975
1.11597	-0.224877	11.3929	-1.06208	-1.2259	130.905	0.222607	-1.32994	80.4978
1.48782	-0.154741	5.9377	-1.32514	-1.0719	141.031	-0.030328	-1.07864	91.6105
1.29341	0.374209	343.864	-1.00645	-1.46483	124.492	-0.49821	-1.17947	112.899
1.62697	0.287148	349.991	-0.761812	-1.19699	122.474	0.543848	-1.05496	62.7281
1.33391	-0.238512	10.1377	-1.04759	-1.60277	123.169	-0.147924	-1.22344	96.8941
1.34706	0.254197	349.314	-0.835252	-1.2242	124.305	0.161966	-0.945228	80.2767
1.51899	0.078913	357.026	-1.22032	-1.21121	135.215	0.291003	-1.23795	76.7717
1.27898	-0.108866	4.86523	-0.76682	1.13414	235.937	0.245443	-1.20202	78.4592
1.5427	0.144201	354.66	1.14522	-0.438511	20.9521	-0.204903	-1.33123	98.7503
1.09772	-0.264166	13.5308	1.33519	-0.29981	12.6555	0.055315	-1.34534	87.6455
1.38551	0.512241	339.71	1.17358	0.048626	357.627	0.285482	-1.09848	75.4318
1.37728	-0.458098	18.3977	1.46512	0.075443	357.052	-0.600317	-0.737068	129.162
1.49582	0.257446	350.234	1.42647	-0.059131	2.37368	0.492968	-1.22024	68.0016
1.075	-0.662535	31.6459	1.01365	-0.448174	23.852	0.307688	-1.3099	76.7811
1.20125	-0.254591	11.9661	1.32977	-0.187154	8.01124	-0.034662	-1.22405	91.622
1.37472	0.008402	359.65	1.43557	0.197521	352.166	0.308884	-1.07713	73.9988
1.34789	0.170414	352.794	1.20737	-0.009897	0.469629	-0.112507	-0.932297	96.881
0.829851	0.959695	310.85	1.0218	-0.609635	30.8216	-0.098467	-1.35065	94.1697
1.10507	-0.217779	11.1485	1.42823	-0.28536	11.2989	0.218269	-0.811455	74.9446
1.4057	-0.120176	4.88644	1.24494	-0.292542	13.2237	0.256533	-1.25406	78.4389
1.50363	0.141279	354.632	1.23513	0.036471	358.309	0.113442	-0.836622	82.278
1.43798	-0.182809	7.24507	1.21236	0.323189	345.073	0.106312	-1.14577	84.6989
1.49022	-0.085295	3.27582	1.17009	-0.228213	11.0363	0.253129	-1.3904	79.682
1.24069	-0.014395	0.66472	1.35162	0.954058	324.783	0.215959	-0.884661	76.2815
1.21148	-0.105349	4.96987	0.982605	-0.330407	18.5855	0.183492	-1.48646	82.9629
1.4426	-0.040646	1.61389	1.47873	-0.023378	0.905727	0.311256	-0.82769	69.391
1.39822	-0.123276	5.03853	1.33685	0.523461	338.617	0.028948	-1.37291	88.7921
1.28832	-0.236563	10.4048	1.4197	-0.231698	9.26906	0.316513	-1.01847	72.7361
1.36486	0.057757	357.577	1.39661	0.045407	358.138	0.150152	-1.20182	82.8785
1.35407	0.195963	351.765	1.11912	-0.231555	11.69	0.666152	-1.11019	59.0348
1.56132	0.220671	351.955	1.44124	0.30997	347.862	-0.032393	-1.24603	91.4892
1.53772	-0.237444	8.77786	1.46011	-0.061201	2.40015	0.30511	-1.37644	77.5015
1.35145	-0.076435	3.23706	-0.697134	-1.69063	112.409	0.127026	-1.17669	83.8387
1.219	-0.471383	21.1413	-0.594443	0.922794	237.211	-0.246847	-0.98804	104.027
0.555937	-0.208124	20.5241	0.213126	0.909492	283.188	0.309415	-0.96838	72.2803
1.40285	-0.326	13.0824	-0.461347	1.11371	247.499	0.035592	-1.25157	88.371
1.46084	-0.106232	4.15919	-0.816142	0.805522	224.625	0.507682	-1.28262	68.4055
1.37778	-0.083223	3.45666	-0.598911	1.22438	243.934	0.276707	-0.962973	73.9681
1.47238	0.418198	344.144	-0.688041	1.07299	237.33	0.347299	-1.54224	77.3092
1.11094	0.153879	352.114	-0.574601	1.01198	240.412	0.384819	-1.22224	72.5235
1.47449	0.187248	352.763	-0.739364	0.837635	228.566	-0.046261	-1.23286	92.1489
1.47836	0.206382	352.053	-0.671468	1.15133	239.749	0.058836	-1.36905	87.5392
1.55814	0.122861	355.491	-0.66623	0.54893	219.486	0.030716	-1.20597	88.541
1.28657	0.074756	356.675	-0.935013	0.894697	223.738	-0.073764	-0.880168	94.7905
1.26815	0.242838	349.16	-0.660853	1.14629	240.036	0.4308	-0.924847	65.0235
-0.852693	-1.05762	128.877	-0.826386	1.34002	238.338	0.104166	-1.45952	85.9177
-0.269007	-1.17743	102.869	-0.954148	1.25308	232.713	-0.17785	-1.0644	99.4858
-0.742395	-0.91581	129.03	-0.653231	0.951692	235.535	0.125626	-1.43593	85
-0.481253	-1.32269	109.994	-0.777956	1.23888	237.873	0.024108	-1.34886	88.976
0.102473	-1.21666	85.1856	-0.082658	1.3215	266.421	0.225954	-1.24185	79.6879
-0.474302	-1.14551	112.492	-1.01464	0.563095	209.029	0.000297	-1.32728	89.9872
-0.029974	-1.40306	91.2238	-1.07873	0.980354	222.265	0.171743	-1.3922	82.9675
-1.1313	-0.913679	141.074	-0.885139	0.907492	225.714	0.478362	-1.72851	74.5306
-0.579503	-0.973579	120.762	-0.382831	1.10888	250.953	-0.08668	-1.17717	94.2113
-0.873143	-0.477383	151.333	1.27702	-0.458488	19.7496	0.061683	-1.55706	87.7314
0.091851	-1.31391	86.0011	1.52014	-0.142385	5.35103	-0.117622	-1.16429	95.7687
-0.88221	1.08123	230.788	0.881498	0.567342	327.234	0.603008	-0.599181	44.8176
-0.988906	1.00085	225.344	1.39464	0.427073	342.974	0.215795	-1.45142	81.5433
-0.149485	1.2949	263.415	1.07638	0.682365	327.627	0.081916	-1.24753	86.2432
-0.255456	0.912609	254.362	1.4574	-0.411826	15.779	0.250246	-1.03342	76.3876
-0.335058	1.07514	252.691	1.24104	0.147258	353.233	0.105158	-1.14279	84.7425
-0.219587	1.32296	260.576	1.34293	-0.025353	1.08153	-0.123482	-1.42455	94.9541
-0.581064	1.19885	244.141	1.42261	-0.157933	6.33481	0.53138	-1.05596	63.2875
-0.373899	1.08032	250.909	1.5344	0.519978	341.279	0.200789	-1.09173	79.5787
-0.825696	0.926767	228.301	1.20677	0.499358	337.52	0.205779	-1.33267	81.2222
-0.64431	1.32032	243.988	1.22595	0.616945	333.287	-0.023646	-1.25437	91.0799
-0.56349	1.0207	241.099	1.36744	0.318077	346.905	0.581054	-0.851351	55.6861
-0.696584	1.16157	239.049	1.44172	0.029323	358.835	0.438974	-0.762966	60.0859
-0.545484	1.1736	245.071	1.43177	-0.012833	0.513513	0.301028	-1.09125	74.5781
-0.5659	1.22592	245.221	1.42047	-0.28021	11.1592	0.244325	-1.28851	79.2632
-0.377171	1.497	255.859	1.31466	0.132642	354.239	0.088561	-1.26729	86.0025
0.116005	0.904503	277.308	1.32619	-0.287098	12.2151	-0.011465	-1.39904	90.4695
1.56839	0.245474	351.105	1.35892	0.266706	348.896	-0.189694	-0.976919	100.989
1.59069	-0.023588	0.849548	1.3916	-0.021115	0.869274	0.452615	-1.62174	74.4059
1.44905	-0.218449	8.57297	1.30416	-0.205641	8.96066	-0.116458	-1.57536	94.2279
1.59468	-0.094742	3.4	1.21938	-0.261586	12.1078	0.287211	-1.26905	77.2477
-0.807132	-1.04574	127.662	0.469086	-0.816834	60.1324	0.344149	-1.28252	74.9791
-0.380909	-0.984965	111.143	-1.16104	-0.89787	142.284	0.066116	-1.32315	87.1394
-0.423754	-0.881716	115.669	-0.529028	-1.56287	108.701	0.426225	-1.28647	71.6693
-0.959089	-1.00445	133.677	-0.151516	-1.23972	96.968	0.479012	-0.948475	63.2046
-0.009616	-1.46687	90.3756	-0.572356	-1.2881	113.958	-0.03326	-1.11851	91.7032
-0.351348	-0.961947	110.065	-1.10718	-1.48924	126.629	0.180865	-1.28416	81.983
-0.53276	-0.444626	140.153	-0.201827	-1.41621	98.1107	-0.12711	-1.16183	96.2436
-0.487412	-1.04812	114.94	-0.917836	-1.25431	126.195	-0.030497	-0.896042	91.9493
-0.837309	-0.775509	137.194	-1.22494	-1.25965	134.2	-0.08775	-1.38486	93.6256
-0.4342	-1.13837	110.878	-0.606191	-1.14355	117.928	0.253162	-1.25937	78.6337
-0.591634	-0.888802	123.65	-1.25998	-1.33572	133.329	0.060005	-1.43372	87.6034
0.255052	-1.52252	80.4901	-1.04539	-1.49828	124.905	-0.117868	-1.33378	95.0502
-0.406467	-1.22444	108.364	-0.695532	-1.2681	118.744	0.21896	-1.10688	78.8103
-0.911019	-0.762362	140.077	-0.908607	-1.14961	128.322	-0.176517	-1.35734	97.4095
-0.361119	-1.26508	105.931	-0.713822	-1.16752	121.442	0.152076	-0.95894	80.9886
1.51821	-0.051722	1.95117	-0.767216	-1.60464	115.554	-0.037331	-1.3452	91.5896
1.30509	-0.147715	6.45747	-1.07837	-1.02167	136.546	0.043712	-1.04215	87.5982
1.30498	0.119808	354.754	-1.00034	-1.45292	124.547	-0.223537	-1.33203	99.5264
0.620034	-0.619168	44.9599	-1.11861	-1.44449	127.754	0.193318	-1.24328	81.1618
1.39224	0.019384	359.202	-1.21095	-1.02926	139.637	0.048992	-1.40823	88.0075
1.53343	-0.058541	2.18628	-1.06576	-1.4572	126.181	0.506355	-0.99751	63.0868
1.0375	-0.506937	26.0407	-0.299333	-1.40763	102.005	0.031159	-1.2628	88.5865
1.33231	-0.428648	17.8347	-0.658727	-1.30953	116.704	0.077553	-1.07343	85.8677
1.31137	-0.597066	24.4797	-1.09733	-1.35753	128.949	0.354291	-1.38705	75.6714
1.38661	-0.164368	6.76024	-0.039842	-1.32025	91.7285	-0.089897	-0.864833	95.9344
1.32125	-0.440136	18.424	-1.06625	-1.41784	126.944	0.515487	-1.03496	63.5233
1.16521	0.380955	341.895	-0.747204	0.207884	195.547	-0.490631	-1.01209	115.863
1.37802	-0.370911	15.0648	-0.265137	1.34544	258.852	0.063355	-1.49381	87.5714
1.35745	0.234034	350.218	-0.355204	1.0899	251.949	-0.441331	-1.36214	107.952
1.31865	-0.192541	8.30725	-0.050557	1.51451	268.088	-0.234387	-1.49853	98.8896
1.36259	-0.094922	3.98494	-0.362656	1.26309	253.98	-0.541398	-1.21086	114.09
1.30895	-0.298992	12.8668	-0.552511	0.811294	235.744	-0.60357	-0.90003	123.846
1.59349	-0.010468	0.376368	0.193529	1.36594	278.064	-0.302391	-1.33687	102.745
1.03281	-0.289738	15.6706	-0.923736	0.688914	216.715	0.449119	-1.33514	71.4079
1.27875	-0.521967	22.2046	-0.370213	0.775744	244.488	-0.262781	-1.44684	100.294
1.35364	-0.219097	9.19402	-0.726641	0.793962	227.535	0.363568	-1.27034	74.029
1.06339	-0.266095	14.0487	-0.781201	1.07008	233.869	-0.035225	-1.41943	91.4216
1.4734	0.112829	355.621	0.703392	1.04019	304.067	0.169656	-1.36817	82.9313
1.33593	-0.415621	17.2815	0.211825	0.899674	283.249	-0.277777	-1.36645	101.491
1.47387	-0.211871	8.18027	1.07369	0.672362	327.945	-0.174579	-1.6578	96.0115
1.54954	0.043072	358.408	1.15121	0.553993	334.302	0.17382	-1.34139	82.6166
1.48784	-0.361765	13.6661	1.28891	-0.133053	5.89368	0.243461	-1.31062	79.4766
1.21828	-0.226978	10.5538	1.223	-0.019907	0.932507	-0.012666	-1.23847	90.5859
1.36928	0.001617	359.932	1.3199	0.146116	353.683	-0.185222	-1.23054	98.5599
1.43285	-0.100962	4.03053	1.38707	0.29612	347.949	0.048206	-1.38383	88.0049
1.24918	-0.12612	5.76515	1.10889	-0.339625	17.0284	0.838087	-1.03996	51.1351
1.24948	-0.278404	12.5612	1.56118	-0.09091	3.33263	0.760529	-0.809423	46.7838
1.38093	-0.36945	14.9779	1.5665	0.150087	354.527	0.054945	-1.19699	87.3718
1.65515	0.136968	355.269	1.07834	-0.171658	9.04486	0.178688	-1.36258	82.5289
-0.978711	-0.762375	142.083	1.38814	0.002071	359.914	0.525523	-1.07007	63.8438
-0.561378	-0.832975	123.978	1.52875	-0.296045	10.9598	0.290433	-1.25218	76.9416
-0.482423	-0.910282	117.922	1.42309	-0.036417	1.46587	-0.182959	-1.36141	97.654
-1.41531	0.81257	209.861	0.939994	-0.183713	11.0585	0.50016	-1.23908	68.0183
-0.918892	1.02433	228.106	1.36461	0.034264	358.562	0.05534	-1.39541	87.7289
1.3911	0.098773	355.939	0.837389	-0.276111	18.2488	-0.251049	-1.0812	103.072
1.00865	-0.387886	21.0347	1.29142	0.128907	354.3	0.086373	-0.980176	84.9641
1.46545	-0.070015	2.73533	0.97443	0.164068	350.443	0.47232	-1.19275	68.3967
1.17159	-0.168482	8.18339	1.41998	-0.200079	8.02031	-0.103474	-1.20628	94.9028
1.48974	-0.30015	11.3913	1.40274	0.060689	357.523	0.393295	-1.25642	72.6184
1.51603	-0.091362	3.44868	1.52098	0.719418	334.686	0.256796	-1.42722	79.8001
1.56184	0.03999	358.533	1.22815	-0.218432	10.0849	0.213377	-1.1445	79.4392
1.44913	-0.183035	7.19872	1.24131	0.419328	341.335	0.124188	-1.39884	84.9266
1.48287	-0.392298	14.8183	0.97695	-0.03648	2.13844	0.237988	-1.02621	76.9433
1.23229	-0.04412	2.05047	0.61714	-0.31884	27.3227	0.33961	-1.47742	77.0545
1.31088	-0.14313	6.23122	1.39309	0.195508	352.011	0.261949	-0.663175	68.4463
0.747281	-0.304577	22.1748	1.49038	-0.020659	0.794142	0.421091	-1.10462	69.1326
1.56366	0.008745	359.68	1.24142	-0.11315	5.20783	-0.174372	-1.31647	97.5451
1.60021	0.236606	351.589	1.34803	0.041829	358.223	0.813427	-0.704611	40.8999
1.61193	-0.233624	8.24666	1.31258	-0.129215	5.62228	0.265629	-1.29241	78.3857
0.523623	-0.643826	50.8785	1.17758	0.142123	353.118	0.237063	-1.33237	79.9112
1.38396	-0.016991	0.703371	1.3444	-0.315971	13.226	0.158762	-1.36591	83.3702
1.09285	-0.31329	15.9962	1.36368	-0.033527	1.40835	-0.22791	-1.34587	99.6113
1.36763	-0.164192	6.8459	1.07558	-0.444606	22.4585	0.334507	-1.36235	76.2047
1.3792	-0.27714	11.3618	1.10124	-0.366026	18.3856	0.532055	-1.40607	69.2734
1.50189	0.19898	352.453	1.39663	-0.211342	8.60488	-0.131874	-1.42007	95.3055
0.858536	-0.413149	25.698	0.922897	-0.457624	26.3748	0.236372	-1.39799	80.4032
1.5063	0.026489	358.993	1.5598	0.085869	356.849	0.488228	-1.4736	71.6691
1.19123	-0.687607	29.9945	1.32936	-0.218379	9.32885	0.333478	-1.39839	76.587
1.22352	-0.346371	15.8065	1.25482	-0.190306	8.62376	-0.066671	-1.50144	92.5425
-0.172883	-0.787914	102.376	1.35979	-0.160797	6.74399	0.211723	-1.34954	81.0838
-0.517439	-0.813025	122.474	1.60768	0.04232	358.492	-0.132509	-1.49612	95.0614
0.021213	-1.38041	89.1196	1.1958	0.684678	330.206	0.060328	-1.21477	87.1569
-0.85135	-0.948525	131.91	1.19794	-0.375318	17.3959	0.410952	-1.18053	70.8065
-0.326998	-1.41299	103.03	1.39516	-0.142895	5.84793	0.145925	-1.19135	83.0168
-0.871929	-0.078716	174.841	1.38003	-0.171567	7.08671	0.576182	-1.2532	65.3085
-0.320169	-1.15877	105.445	0.975955	-0.659239	34.0382	0.357166	-1.12457	72.38
-1.07676	-0.975796	137.816	1.44801	0.318514	347.594	0.272698	-1.23141	77.5132
-0.439905	-1.06194	112.502	1.33941	-0.11382	4.85718	0.132749	-1.45533	84.7881
-0.328009	-1.14797	105.946	1.43737	0.051513	357.947	0.34913	-1.00485	70.8404
-0.032986	-1.00644	91.8772	1.11085	0.467804	337.163	0.584975	-0.891217	56.72
-0.626632	-0.663134	133.379	1.16081	-0.184631	9.03736	0.093052	-1.24662	85.7311
-0.314199	-0.870039	109.856	1.47908	0.293823	348.764	0.220904	-1.21118	79.6636
-0.003281	-0.99935	90.1881	1.02351	-0.34855	18.8059	-0.023381	-1.59474	90.84
-0.033695	-1.17018	91.6493	1.32577	0.62457	334.775	1.01858	-0.447981	23.7403
-0.464441	-1.18279	111.438	1.48191	-0.034839	1.34673	0.535465	-1.19826	65.9215
-0.446094	-1.29095	109.063	1.08681	0.065433	356.555	0.724873	-0.890496	50.854
0.007872	-1.11824	89.5966	1.4196	0.213974	351.428	-0.117995	-1.54919	94.3555
-0.450289	-0.751257	120.938	1.17786	-0.133358	6.45953	0.036621	-1.36254	88.4604
-0.511757	-1.2192	112.77	0.994625	-0.048214	2.77519	0.051884	-1.39025	87.8627
-0.442213	-0.988884	114.093	1.03821	-0.341826	18.2239	0.144238	-1.17664	83.0113
-0.787079	-1.1636	124.075	0.919049	-0.162796	10.0449	0.080476	-1.30795	86.4791
-0.292445	-0.970821	106.764	1.37993	-0.109941	4.55518	0.469017	-1.22815	69.0987
-0.900962	-0.732641	140.883	1.48067	0.302665	348.447	-0.214953	-1.36219	98.9673
-0.715119	-1.1232	122.484	1.13784	-0.343588	16.8024	0.054309	-1.13151	87.2521
-0.291983	-0.805216	109.931	1.01544	0.416932	337.677	0.025685	-1.33752	88.8998
-0.702439	-0.916922	127.455	0.866598	-0.251652	16.1928	-0.045069	-1.17805	92.1909
-0.849022	-0.666002	141.888	1.22989	0.171574	352.058	0.578437	-0.761169	52.7676
-1.00541	-0.636684	147.656	1.10271	-0.014336	0.74482	0.642339	-0.954139	56.051
-1.0555	-0.495022	154.874	1.54124	0.281214	349.66	0.201141	-1.42223	81.9502
-0.750578	0.83222	227.953	1.22314	-0.075251	3.52054	0.376099	-1.29308	73.7826
-0.767964	1.50762	243.006	0.928275	-0.082679	5.08972	-0.198825	-1.02613	100.966
-0.837873	1.27635	236.717	1.30142	0.46476	340.347	0.028698	-1.31579	88.7505
-0.536964	1.08788	243.73	1.40681	0.171682	353.042	0.217583	-1.15376	79.3202
-0.852462	1.15989	233.686	1.517	0.155216	354.158	-0.013111	-1.27206	90.5905
-0.566939	1.17731	244.287	1.31696	0.505831	338.989	-0.061077	-1.2748	92.743
-0.791365	1.15363	235.551	1.52281	-0.009138	0.343795	0.400865	-1.33626	73.3012
-0.320459	0.946646	251.298	1.42266	-0.030063	1.21055	0.783866	-0.744511	43.525
-0.778715	0.948286	230.608	0.779805	-0.344471	23.8329	0.078766	-1.11975	85.9763
-0.722941	1.04139	235.231	1.35106	0.054317	357.698	0.10979	-1.39485	85.4995
-0.016571	0.895788	268.94	1.04514	-0.224941	12.1462	-0.481004	-0.999021	115.71
-0.723309	1.43572	243.261	1.46163	-0.052865	2.07138	0.302335	-1.20106	75.8708
-0.220622	1.09517	258.61	1.21503	0.345066	344.145	0.489933	-0.902678	61.5088
-0.746072	1.25592	239.288	1.39041	-0.12139	4.98953	-0.378888	-1.27929	106.498
-0.501548	1.16845	246.769	1.1212	-0.288624	14.4358	0.223411	-1.37814	80.7918
-0.677504	0.915726	233.504	1.36699	0.367351	344.958	-0.232643	-1.49777	98.8289
-0.249198	1.37128	259.7	1.50575	-0.008432	0.320828	0.479951	-0.966339	63.5878
-0.161733	1.21254	262.403	1.38418	0.088196	356.354	-0.123061	-1.06855	96.5696
-0.614552	1.24305	243.693	1.29429	-0.345547	14.948	0.338482	-1.1759	73.9416
-0.424744	1.22173	250.83	0.902627	-0.383075	22.9963	-0.092747	-1.36596	93.8843
-0.318395	1.05853	253.259	1.425	0.151134	353.946	0.267095	-1.26884	78.1126
-0.394607	1.11359	250.488	1.06515	0.142903	352.359	0.386807	-1.3751	74.289
0.367146	1.14224	287.819	1.47115	0.853426	329.882	0.105785	-1.34326	85.4971
-0.237322	1.26358	259.363	1.16019	-0.118468	5.83029	-0.026396	-1.25647	91.2035
-0.894072	0.968912	227.3	1.11722	-0.413998	20.3328	0.277605	-1.2608	77.5826
-0.641757	1.16117	241.071	1.53615	0.042027	358.433	0.064589	-1.2869	87.1267
-0.515744	1.05857	244.024	1.37224	0.529247	338.909	-0.063819	-1.52592	92.3949
-1.12056	1.00279	221.826	1.01069	-0.512511	26.8892	0.225585	-1.34502	80.479
-0.75537	1.01021	233.213	1.03441	-0.66473	32.7256	0.593904	-0.619831	46.2237
-0.893213	1.08676	230.583	-0.353907	-1.5085	103.203	0.494476	-1.03374	64.4364
-0.255687	0.942009	254.814	-0.474048	-1.16925	112.069	-0.172956	-1.20414	98.1737
-0.992042	1.15435	229.325	-0.244453	-1.17577	101.745	0.029241	-1.17552	88.575
-0.330984	1.27842	255.485	-0.509782	-1.67699	106.909	0.066871	-1.33964	87.1423
-0.443	1.309	251.303	-1.16123	-0.958231	140.471	0.354024	-1.44304	76.2157
-0.813602	1.28164	237.592	-0.490886	1.06002	245.152	0.265709	-1.38452	79.1362
-0.430871	1.16134	249.645	-0.520108	1.05181	243.688	-0.445292	-1.55314	105.998
-0.87391	1.11121	231.817	-0.771221	0.982447	231.868	-0.116432	-1.00321	96.6201
-0.669874	1.17337	240.278	-0.941462	0.894321	223.529	0.108621	-1.50825	85.8808
-0.208063	1.43631	261.758	-0.29214	1.10615	255.206	0.240126	-1.1552	78.2574
-0.22309	1.36578	260.723	-1.08145	1.03418	223.72	0.356198	-1.29624	74.6347
-0.927354	1.33886	235.292	1.24285	-0.076059	3.50195	0.256487	-1.31133	78.933
-1.02991	1.0534	225.646	1.41006	0.143751	354.179	0.254687	-1.48318	80.2564
-0.990596	1.11902	228.484	1.44739	0.066278	357.378	0.195835	-1.34485	81.7149
-0.430721	1.41214	253.038	1.14867	0.262385	347.133	0.128304	-0.88254	81.7282
-0.518048	0.850826	238.664	1.04037	0.076149	355.814	0.266293	-1.30915	78.5024
-0.045602	1.42398	268.166	1.00766	-0.416834	22.4732	0.182887	-1.50545	83.0734
-0.522129	1.37871	249.258	1.60847	-0.033847	1.20548
-0.559852	0.886259	237.719	1.4344	0.07993	356.811
-0.525345	0.854607	238.42	1.34222	0.423884	342.473
-0.440657	0.907003	244.088	1.37457	0.786611	330.219
-0.59121	1.29659	245.488	1.25386	0.125536	354.283
-0.562522	1.10329	242.985	1.35826	-0.046813	1.97393
-0.601848	1.2409	244.126	1.08337	0.026836	358.581
-0.147243	1.31479	263.61	1.38611	-0.029948	1.23771
-0.257	0.864374	253.442	1.11145	-0.398774	19.7373
0.060553	1.37664	272.519	1.39126	0.146374	353.994
-0.498422	1.18308	247.155	1.39977	-0.180051	7.32965
-0.178599	0.894052	258.703	1.50405	0.447399	343.434
-1.09705	0.765631	214.911	1.21631	0.074301	356.504
0.088945	1.08747	274.676	0.624911	-0.258714	22.4896
-0.492684	1.30972	249.385	-1.27872	-0.933774	143.862
0.468324	0.762335	301.564	-1.18587	-1.06035	138.198
-0.361921	1.48377	256.292	-1.0018	-1.34191	126.743
4.85e-05	1.3046	270.002	-0.837086	-1.1741	125.487
-0.451511	1.16775	248.861	-1.28384	-1.17807	137.46
-0.691352	1.37742	243.347	-0.870789	-1.30973	123.618
-0.356897	1.21961	253.689	-0.314424	-1.40321	102.63
-0.958097	1.13542	229.842	-0.827011	-0.945455	131.177
-0.009216	1.33578	269.605	-0.666763	-1.44129	114.826
-0.670383	0.664305	224.739	-1.01104	-1.21926	129.666
-1.29766	0.95051	216.222	-1.06314	-1.15539	132.619
-0.956391	1.21691	231.836	-0.686166	0.912806	233.067
-0.899205	0.65126	215.914	-0.547704	0.686497	231.416
-0.419782	0.708145	239.341	-0.094186	1.41726	266.198
-0.949533	1.13944	230.194	-0.775854	1.09506	234.682
-0.737204	1.24119	239.292	-0.629339	0.895851	234.912
-0.963862	1.00205	226.113	-0.833674	1.22305	235.72
-0.809636	1.27389	237.562	-0.619298	1.0191	238.713
-0.435753	1.09649	248.327	-0.830754	1.12249	233.495
-0.582157	1.021	240.309	-0.298996	1.19888	255.996
-1.23442	0.849231	214.526	-0.432062	1.27538	251.285
-0.238506	1.11255	257.9	-0.299408	1.16907	255.635
-1.04554	0.981529	223.191	-0.637519	0.848165	233.07
-0.994602	1.01033	225.449	-0.752645	0.879137	229.433
-0.737106	1.20752	238.599	0.024975	1.02312	271.398
-0.934816	1.13698	230.573	-0.353538	0.937881	249.346
-0.50778	1.1336	245.871	-0.62873	1.10813	240.43
-1.06171	1.04378	224.512	-0.913584	1.06398	229.349
-1.10469	0.803312	216.024	-0.665107	1.42222	244.937
-0.938235	1.17234	231.329	-0.852965	0.69775	219.284
-0.654425	1.22054	241.801	-0.774201	1.23056	237.824
-0.369543	0.974318	249.229	-0.330086	1.0641	252.766
-0.202485	1.27678	260.989	-0.737145	1.1254	236.775
-0.663381	1.18979	240.858	-0.289092	1.41959	258.489
-0.580232	1.30072	245.959	-0.09538	1.27968	265.737
-0.630283	1.02707	238.464	-0.573789	1.24757	245.301
-1.30611	0.683512	207.624	-0.333647	1.30022	255.608
-1.16672	1.19921	225.787	-0.213508	1.38323	261.225
-0.126207	0.914881	262.146	-0.347726	1.20599	253.916
-0.587088	1.20584	244.04	-0.223991	1.07793	258.261
-0.771216	1.19217	237.101	-0.696954	0.926974	233.062
-0.691163	1.02096	235.903	-0.752142	0.789207	226.378
-0.54885	1.07444	242.941	-0.482832	1.03499	244.991
-0.703588	1.27057	241.024	-0.718845	1.24511	240.001
-0.557975	1.37253	247.877	-0.573092	0.948356	238.855
-0.803382	0.984588	230.787	-0.782991	1.20557	236.997
-1.03807	0.95183	222.518	-0.66024	1.07618	238.471
-0.704131	1.4027	243.344	-0.314698	1.17151	254.964
-0.317456	1.3256	256.532	-0.748035	1.13013	236.499
-0.440033	1.26526	250.823	-0.443649	0.779911	240.367
-0.29555	1.23658	256.558	-0.840138	1.03664	230.977
-0.51485	1.07033	244.312	-0.5207	0.97342	241.857
-0.691363	1.00114	235.372	0.316018	0.898176	289.384
-0.726434	1.36855	242.04	-0.427101	0.523706	230.802
-0.432886	1.32397	251.894	-0.6445	-0.629096	135.693
-0.600693	0.976503	238.402	-1.10905	-1.22911	132.06
-0.726093	1.2036	238.899	-0.805268	-1.46577	118.784
-0.863755	1.2803	235.994	-0.898864	-0.789696	138.699
-0.684912	1.15857	239.41	-0.452292	-1.42195	107.645
-0.231014	1.11396	258.284	-1.00339	-1.19559	130.005
-0.347711	0.974	250.354	-0.965045	-1.4503	123.64
-0.853518	1.32431	237.198	-0.247513	-0.751055	108.24
-0.577592	1.07362	241.72	-0.949255	-1.06832	131.623
-0.56814	1.29073	246.242	-0.616845	-1.56673	111.49
0.32886	0.827001	291.685	-1.0114	-1.24488	129.092
-1.10889	1.24598	228.332	-0.695832	1.24414	240.782
-0.904391	1.36693	236.51	-0.090615	1.02686	264.957
-1.06225	0.853744	218.789	-0.255305	1.32612	259.103
-0.39356	1.41597	254.467	-0.901496	1.07986	230.144
-0.175713	1.37013	262.692	-0.261632	0.897148	253.742
-0.295695	1.47016	258.628	-0.6413	1.27635	243.323
-0.086881	0.890301	264.426	-0.216499	1.20935	259.85
-0.875844	1.08657	231.129	-0.410655	1.17348	250.713
-0.072997	0.99438	265.802	-0.759731	1.01758	233.255
-0.732736	1.16211	237.768	-0.85135	0.890781	226.297
-0.629458	1.05054	239.071	-1.28991	0.996269	217.681
-1.11144	1.34375	230.405	-0.336275	0.967655	250.837
-0.623208	1.13674	241.267	-0.516789	1.23538	247.299
-1.24005	0.889949	215.666	-0.416703	1.15203	250.114
-0.357515	0.707403	243.188	-0.889375	1.09668	230.959
-0.977044	1.19462	230.721	-0.110458	1.14549	264.492
-0.352029	1.24067	254.159	-0.353174	-1.54442	102.881
-0.164059	1.31531	262.89	-0.846827	-1.34294	122.235
-0.668335	1.34548	243.585	-0.120245	-1.2555	95.4708
-0.249122	0.974983	255.667	-0.517703	-1.57512	108.194
-0.587531	1.38637	247.033	-0.419342	-0.700805	120.895
-0.03823	1.16514	268.121	-0.456697	-0.983365	114.911
-0.466227	1.05619	246.182	-0.582888	-1.4484	111.922
-0.446456	1.12129	248.289	0.104683	-1.44506	85.8566
-0.222932	1.12459	258.787	-0.671777	-1.41806	115.348
-0.479146	0.995428	244.296	-0.598227	-1.25469	115.492
-0.987851	0.889925	222.015	-0.369722	-1.26288	106.318
0.055236	1.13	272.798	-0.889709	-1.53747	120.057
-0.089364	1.39671	266.339	-0.75129	-1.27252	120.557
-0.523572	1.18528	246.168	-1.07857	-1.01844	136.642
-0.618165	1.22764	243.273	-0.010138	-1.42473	90.4077
-0.0037	1.27182	269.833	-1.02869	0.858692	219.853
-0.543301	1.33758	247.894	-0.197958	1.32302	261.49
0.189836	1.16379	279.264	-0.816102	1.10192	233.476
-0.867474	1.05341	230.529	-0.537971	1.22356	246.266
-0.58426	1.55824	249.447	-0.259112	0.965541	254.978
-0.422895	1.32357	252.281	-1.17803	0.853777	215.933
1.09475	-0.686371	32.0862	-1.24885	0.671667	208.273
1.32426	-0.160433	6.90763	-0.942238	0.796644	220.214
0.986042	-1.0026	45.4771	-0.895692	0.926979	225.983
0.667315	-0.791166	49.8537	1.15276	0.303291	345.26
-0.827731	-0.641211	142.236	1.07061	-0.506789	25.3312
0.010225	-0.975069	89.3992	-0.667536	-1.01243	123.399
-0.923581	-0.502427	151.454	-1.09198	-1.01999	136.952
-0.6031	-0.74198	129.105	-0.931059	-1.06807	131.079
-0.308119	-0.898409	108.93	-0.95988	-1.32419	125.938
-0.548952	-0.801123	124.42	-0.495848	-1.40356	109.457
-0.675843	-0.9128	126.516	-0.391112	-1.62194	103.557
-0.771391	0.664211	220.73	-0.805426	-0.419843	152.468
-0.965563	0.882175	222.416	-0.537027	1.11111	244.204
-1.07779	0.930509	220.806	-0.556879	1.21502	245.377
-0.47444	0.877965	241.614	-0.205282	1.43315	261.849
-0.922256	0.699991	217.198	-0.680764	1.03749	236.729
-0.380365	0.981013	248.807	-0.170495	1.00485	260.37
-0.847121	0.996498	229.632	-0.671306	0.746567	228.038
0.868274	-0.254572	16.3407	-0.157336	0.594828	255.184
1.52058	-0.185793	6.96617	-0.990936	1.21013	230.687
[truncated: 5,503 more rows]

## Sheet: Figure 3B
Solution	Manipulation	Pon(%)	SD	molecules (N)
ATP 1 mM	Hyd	3.84615	3.77146	26
ATP 1 mM	Syn	14.3	7.63922	21
ATP, ADP, Pi	Hyd	0	0	26
ATP, ADP, Pi	Syn	57.8947	11.3269	19

## Sheet: Figure 4B, 4C
Figure 4B	Time (s)	Angle(°)		Figure 4C		0.5 sec				2 sec				5 sec
	0.0333333	9.07852			Angle(°)	Pon(%)	SD	molecules	trials(N)	Pon(%)	SD	molecules	trials(N)	Pon(%)	SD	molecules	trials(N)
	0.0666667	-5.96643			200					0	0	4	16	0	0	4	10
	0.1	-10.6766			80	0	0	5	20	0	0	10	17	0	0	7	17
	0.133333	6.37887			0	0	0	6	57	0	0	14	47	0	0	14	55
	0.166667	-2.08493			-80	0	0	7	40	0	0	13	30	0	0	12	28
	0.2	-11.5121			-120	0	0	4	19	0	0	9	22	0	0	10	16
	0.233333	-14.154			-160	6.3	6.1	6	16	10	6.7	11	20	23.5	10.3	9	17
	0.266667	-1.1724			-200	47.8	10.4	5	23	59.1	10.5	11	22	75	10.8	9	16
	0.3	-14.1361			-240	70.6	11.1	5	17	75	10.8	11	16	88.2	7.8	7	17
	0.333333	-5.42224			-280	82.4	9.2	6	17	88.2	7.8	11	17	93.8	6.1	11	16
	0.366667	-1.67023			-320	88.9	7.4	5	18	95	4.9	8	20	100	0	11	16
	0.4	-6.79657
	0.433333	12.1779
	0.466667	12.7814
	0.5	-19.6726
	0.533333	-14.0885
	0.566667	9.05102
	0.6	-3.14368
	0.633333	-41.8976
	0.666667	20.3235
	0.7	6.60834
	0.733333	0.031921
	0.766667	-15.7024
	0.8	-0.761048
	0.833333	-4.36585
	0.866667	26.0966
	0.9	22.0303
	0.933333	20.0504
	0.966667	-19.5356
	1	4.29559
	1.03333	33.8555
	1.06667	16.1421
	1.1	-8.52365
	1.13333	-3.25714
	1.16667	8.5127
	1.2	13.2162
	1.23333	-14.7726
	1.26667	-0.031922
	1.3	5.15265
	1.33333	-0.490418
	1.36667	19.3427
	1.4	-12.3294
	1.43333	9.20679
	1.46667	12.6605
	1.5	-10.1593
	1.53333	10.1566
	1.56667	-9.35611
	1.6	-0.159577
	1.63333	-3.17316
	1.66667	-11.553
	1.7	8.00122
	1.73333	-3.29211
	1.76667	2.67047
	1.8	-9.1196
	1.83333	7.80148
	1.86667	-35.8615
	1.9	8.50226
	1.93333	5.78415
	1.96667	-12.6047
	2	-6.54349
	2.03333	-33.2366
	2.06667	-3.09754
	2.1	-23.6187
	2.13333	-20.9055
	2.16667	-21.2497
	2.2	0.186614
	2.23333	-21.4768
	2.26667	5.62866
	2.3	-14.6272
	2.33333	12.3619
	2.36667	-12.3486
	2.4	-7.26569
	2.43333	19.4908
	2.46667	40.7836
	2.5	34.6363
	2.53333	-4.20999
	2.56667	9.28113
	2.6	-7.62601
	2.63333	-11.3434
	2.66667	25.9039
	2.7	22.3792
	2.73333	6.13452
	2.76667	28.2288
	2.8	-5.75647
	2.83333	-32.1035
	2.86667	-6.27728
	2.9	0.608184
	2.93333	-4.66699
	2.96667	-5.16275
	3	6.6253
	3.03333	12.3281
	3.06667	-3.52319
	3.1	-18.5404
	3.13333	6.25467
	3.16667	-16.2986
	3.2	-1.55664
	3.23333	-3.02661
	3.26667	8.51721
	3.3	4.96301
	3.33333	6.82544
	3.36667	2.57199
	3.4	-5.15674
	3.43333	13.2428
	3.46667	-2.24912
	3.5	-4.50333
	3.53333	21.2942
	3.56667	-21.5967
	3.6	10.7914
	3.63333	-11.341
	3.66667	-13.3446
	3.7	-23.7069
	3.73333	4.00897
	3.76667	-41.151
	3.8	-29.4995
	3.83333	41.13
	3.86667	9.94281
	3.9	13.645
	3.93333	9.46106
	3.96667	-13.3543
	4	-8.98508
	4.03333	-9.70212
	4.06667	-18.2763
	4.1	-5.85074
	4.13333	4.87012
	4.16667	-0.652161
	4.2	5.89954
	4.23333	-2.13361
	4.26667	-0.470307
	4.3	0.507964
	4.33333	14.619
	4.36667	-17.2004
	4.4	-11.1975
	4.43333	29.4514
	4.46667	42.9977
	4.5	-2.54425
	4.53333	7.06143
	4.56667	1.0264
	4.6	-22.8684
	4.63333	-11.1128
	4.66667	-19.6947
	4.7	-6.2973
	4.73333	-12.8132
	4.76667	-2.01672
	4.8	-18.8986
	4.83333	-2.59021
	4.86667	-8.3074
	4.9	-1.71649
	4.93333	21.8446
	4.96667	-8.22189
	5	34.8376
	5.03333	-7.01779
	5.06667	8.18381
	5.1	-20.4846
	5.13333	-9.22016
	5.16667	9.05078
	5.2	-10.8804
	5.23333	22.3633
	5.26667	-11.1643
	5.3	2.63367
	5.33333	-13.2237
	5.36667	-18.4361
	5.4	-0.54474
	5.43333	16.4325
	5.46667	9.4393
	5.5	4.95636
	5.53333	34.4994
	5.56667	-23.0783
	5.6	31.0249
	5.63333	11.8994
	5.66667	-12.8101
	5.7	24.9256
	5.73333	-2.56629
	5.76667	-7.19205
	5.8	12.0482
	5.83333	13.9729
	5.86667	-10.5384
	5.9	-11.6284
	5.93333	18.5302
	5.96667	12.0622
	6	-1.13217
	6.03333	11.2021
	6.06667	3.51959
	6.1	-19.126
	6.13333	14.6904
	6.16667	4.10419
	6.2	-1.56922
	6.23333	-12.1213
	6.26667	-9.30512
	6.3	2.27008
	6.33333	32.1213
	6.36667	13.6832
	6.4	2.07132
	6.43333	-5.82575
	6.46667	-25.3806
	6.5	-12.5966
	6.53333	-1.98306
	6.56667	-4.17343
	6.6	-23.1065
	6.63333	-30.4904
	6.66667	-30.0685
	6.7	-9.39905
	6.73333	-29.3052
	6.76667	-8.74432
	6.8	-20.609
	6.83333	-26.6694
	6.86667	-27.719
	6.9	-28.3808
	6.93333	-30.2522
	6.96667	-0.285157
	7	-29.488
	7.03333	-29.3568
	7.06667	-31.0541
	7.1	-27.2533
	7.13333	-28.6887
	7.16667	-27.0564
	7.2	-25.5858
	7.23333	-24.6806
	7.26667	-17.6985
	7.3	-27.2854
	7.33333	-26.6159
	7.36667	-29.5071
	7.4	-34.0102
	7.43333	-31.5878
	7.46667	-30.0036
	7.5	-31.4126
	7.53333	-31.0088
	7.56667	-28.9541
	7.6	-31.8591
	7.63333	-35.008
	7.66667	-29.3764
	7.7	-30.217
	7.73333	-28.1213
	7.76667	-27.8264
	7.8	-31.229
	7.83333	-37.3589
	7.86667	-29.6992
	7.9	-17.2736
	7.93333	-28.6972
	7.96667	-32.9349
	8	-29.8307
	8.03333	-29.798
	8.06667	-34.842
	8.1	-25.3297
	8.13333	-30.5228
	8.16667	-30.808
	8.2	-31.4169
	8.23333	-26.2612
	8.26667	-28.4854
	8.3	-30.1998
	8.33333	-32.2738
	8.36667	-29.5736
	8.4	-32.6766
	8.43333	-31.5693
	8.46667	-20.5622
	8.5	-33.5512
	8.53333	-17.2747
	8.56667	-26.6684
	8.6	-16.0339
	8.63333	-29.1692
	8.66667	-29.3939
	8.7	-28.5686
	8.73333	-34.0198
	8.76667	-38.3545
	8.8	-32.0382
	8.83333	-30.4196
	8.86667	-30.8959
	8.9	-31.2962
	8.93333	-33.1179
	8.96667	-28.3821
	9	-13.1208
	9.03333	-29.2549
	9.06667	-33.7935
	9.1	-15.4509
	9.13333	-30.3855
	9.16667	-36.2822
	9.2	-33.0968
	9.23333	-29.4057
	9.26667	-26.4597
	9.3	-26.7565
	9.33333	-25.0482
	9.36667	-36.8642
	9.4	-34.2085
	9.43333	-32.6576
	9.46667	-28.5215
	9.5	-33.2991
	9.53333	-31.687
	9.56667	-31.1758
	9.6	-21.1042
	9.63333	-32.7643
	9.66667	-30.5692
	9.7	-35.0453
	9.73333	-31.5169
	9.76667	-25.5255
	9.8	-32.1606
	9.83333	-28.0151
	9.86667	-30.5055
	9.9	-28.8188
	9.93333	-29.8263
	9.96667	-32.609
	10	-29.6324
	10.0333	-29.185
	10.0667	-29.2002
	10.1	-29.7906
	10.1333	-33.3452
	10.1667	-25.5415
	10.2	-13.5991
	10.2333	-25.161
	10.2667	-29.6714
	10.3	-30.3298
	10.3333	-30.9518
	10.3667	-22.6665
	10.4	-33.2713
	10.4333	-32.6613
	10.4667	-29.7131
	10.5	-30.8018
	10.5333	-32.5898
	10.5667	-28.6045
	10.6	-26.8503
	10.6333	-29.8268
	10.6667	-30.7253
	10.7	-33.2942
	10.7333	-29.6477
	10.7667	-30.1459
	10.8	-19.1298
	10.8333	-29.2571
	10.8667	-16.5673
	10.9	-31.7821
	10.9333	-34.4162
	10.9667	-35.598
	11	-29.8473
	11.0333	-33.2095
	11.0667	-30.2697
	11.1	-32.9814
	11.1333	-34.1831
	11.1667	-32.2962
	11.2	-7.36749
	11.2333	-28.2649
	11.2667	-27.9251
	11.3	-21.5846
	11.3333	-32.1891
	11.3667	-33.0609
	11.4	-30.5668
	11.4333	-30.9724
	11.4667	-29.7942
	11.5	-23.5257
	11.5333	-27.8101
	11.5667	-22.1025
	11.6	-6.61762
	11.6333	9.73465
	11.6667	22.5261
	11.7	-3.0224
	11.7333	14.1464
	11.7667	5.03555
	11.8	-22.3709
	11.8333	6.00583
	11.8667	-5.21045
	11.9	1.37213
	11.9333	13.2452
	11.9667	13.9148
	12	-4.31995
	12.0333	-24.6852
	12.0667	-10.1186
	12.1	7.75806
	12.1333	-8.36328
	12.1667	-18.0439
	12.2	-13.1267
	12.2333	-7.70367
	12.2667	11.1516
	12.3	-1.76447
	12.3333	5.1485
	12.3667	0.021423
	12.4	7.17175
	12.4333	2.82883
	12.4667	-6.96662
	12.5	2.44339
	12.5333	-20.3953
	12.5667	-9.89652
	12.6	-9.31436
	12.6333	-8.77463
	12.6667	-9.33814
	12.7	-10.799
	12.7333	2.37769
	12.7667	-40.0388
	12.8	-14.9053
	12.8333	-9.9444
	12.8667	-11.79
	12.9	16.5529
	12.9333	10.954
	12.9667	5.91129
	13	10.9025
	13.0333	-42.8801
	13.0667	16.5815
	13.1	2.71158
	13.1333	-9.15683
	13.1667	-9.83228
	13.2	-21.7295
	13.2333	-2.67017
	13.2667	-0.287354
	13.3	6.13153
	13.3333	-21.4682
	13.3667	-56.4563
	13.4	12.4849
	13.4333	-26.5095
	13.4667	-6.362
	13.5	-13.9319
	13.5333	-27.3989
	13.5667	-0.692536
	13.6	-8.9404
	13.6333	-22.6025
	13.6667	-9.43503
	13.7	-10.4126
	13.7333	5.56476
	13.7667	8.59854
	13.8	-4.3461
	13.8333	-13.709
	13.8667	-5.94489
	13.9	23.5455
	13.9333	1.35455
	13.9667	-27.2078
	14	-9.02246
	14.0333	-25.0641
	14.0667	-11.9554
	14.1	4.71307
	14.1333	17.7056
	14.1667	27.6213
	14.2	8.53772
	14.2333	1.00446
	14.2667	-14.412
	14.3	12.3228
	14.3333	9.9082
	14.3667	-4.92337
	14.4	-16.2506
	14.4333	-11.2521
	14.4667	-9.98859
	14.5	-13.9345
	14.5333	-16.1938
	14.5667	-20.3212
	14.6	-3.68805
	14.6333	3.59088
	14.6667	-13.1074
	14.7	-16.1388
	14.7333	1.14465
	14.7667	0.804443
	14.8	12.7903
	14.8333	-25.9423
	14.8667	8.61688
	14.9	13.4105
	14.9333	-0.115723
	14.9667	-5.36295
	15	-23.4316
	15.0333	-15.8999
	15.0667	-0.07422
	15.1	16.4072
	15.1333	-10.4745
	15.1667	2.37326
	15.2	-30.3596
	15.2333	-48.5982
	15.2667	-2.4899
	15.3	40.5704
	15.3333	-17.3962
	15.3667	1.1383
	15.4	-33.8355
	15.4333	2.64294
	15.4667	4.28134
	15.5	3.87527
	15.5333	5.58691
	15.5667	-58.3501
	15.6	-79.8864
	15.6333	-157.107
	15.6667	-236.75
	15.7	-149.169
	15.7333	-161.935
	15.7667	-189.405
	15.8	-181.724
	15.8333	-178.874
	15.8667	-183.055
	15.9	-166.01
	15.9333	-175.468
	15.9667	-201.72
	16	-193.243
	16.0333	-196.591
	16.0667	-164.757
	16.1	-195.671
	16.1333	-196.076
	16.1667	-191.469
	16.2	-178.425
	16.2333	-183.828
	16.2667	-200.358
	16.3	-182.824
	16.3333	-183.087
	16.3667	-197.137
	16.4	-179.918
	16.4333	-186.551
	16.4667	-174.259
	16.5	-188.837
	16.5333	-178.889
	16.5667	-210.793
	16.6	-186.282
	16.6333	-200.138
	16.6667	-192.573
	16.7	-173.109
	16.7333	-186.884
	16.7667	-192.687
	16.8	-180.247
	16.8333	-198.984
	16.8667	-185.589
	16.9	-177.713
	16.9333	-178.337
	16.9667	-187.891
	17	-177.861
	17.0333	-177.309
	17.0667	-194.413
	17.1	-177.98
	17.1333	-182.157
	17.1667	-179.174
	17.2	-180.527
	17.2333	-179.674
	17.2667	-175.668
	17.3	-192.766
	17.3333	-186.114
	17.3667	-171.786
	17.4	-186.837
	17.4333	-172.658
	17.4667	-186.612
	17.5	-199.68
	17.5333	-175.762
	17.5667	-194.826
	17.6	-186.517
	17.6333	-176.433
	17.6667	-177.304
	17.7	-176.17
	17.7333	-183.301
	17.7667	-176.191
	17.8	-172.458
	17.8333	-186.003
	17.8667	-171.944
	17.9	-176.245
	17.9333	-178.142
	17.9667	-205.371
	18	-182.013
	18.0333	-179.415
	18.0667	-193.133
	18.1	-183.522
	18.1333	-189.717
	18.1667	-179.844
	18.2	-181.065
	18.2333	-180.486
	18.2667	-183.694
	18.3	-192.34
	18.3333	-170.036
	18.3667	-185.754
	18.4	-194.032
	18.4333	-172.815
	18.4667	-174.71
	18.5	-192.394
	18.5333	-193.731
	18.5667	-199.412
	18.6	-184.416
	18.6333	-190.2
	18.6667	-181.077
	18.7	-188.994
	18.7333	-190.629
	18.7667	-172.485
	18.8	-181.166
	18.8333	-197.496
	18.8667	-181.965
	18.9	-178.218
	18.9333	-178.307
	18.9667	-182.076
	19	-175.203
	19.0333	-195.122
	19.0667	-203.742
	19.1	-200.278
	19.1333	-166.772
	19.1667	-187.712
	19.2	-188.081
	19.2333	-195.571
	19.2667	-177.914
	19.3	-182.053
	19.3333	-190.865
	19.3667	-171.699
	19.4	-198.315
	19.4333	-191.812
	19.4667	-197.503
	19.5	-186.065
	19.5333	-161.107
	19.5667	-193.797
	19.6	-193.957
	19.6333	-194.289
	19.6667	-186.232
	19.7	-194.957
	19.7333	-193.63
	19.7667	-187.198
	19.8	-176.441
	19.8333	-188.909
	19.8667	-183.835
	19.9	-183.047
	19.9333	-170.693
	19.9667	-177.668
	20	-187.805
	20.0333	-203.935
	20.0667	-176.742
	20.1	-192.427
	20.1333	-196.425
	20.1667	-192.154
	20.2	-203.098
	20.2333	-194.663
	20.2667	-200.109
	20.3	-198.437
	20.3333	-189.394
	20.3667	-183.921
	20.4	-194.89
	20.4333	-198.652
	20.4667	-193.364
	20.5	-182.188
	20.5333	-182.852
	20.5667	-181.666
	20.6	-186.194
	20.6333	-165.941
	20.6667	-186.274
	20.7	-154.898
	20.7333	-137.908
	20.7667	-30.9268
	20.8	20.4138
	20.8333	-3.22229
	20.8667	1.53589
	20.9	-20.7328
	20.9333	-16.1192
	20.9667	-2.64261
	21	-25.6877
	21.0333	70.9411
	21.0667	98.1527
	21.1	117.47
	21.1333	134.114
	21.1667	234.041
	21.2	329.993
	21.2333	349.894

## Sheet: Figure 5D, 5E
Figure 5D	Pon(%)	SD	molecules (N)		Figure 5E	Pon(%)	SD	molecules (N)
WT	0	0	19		WT	57.8947	11.3269	19
Δ1-7	0	0	29		Δ1-7	80	8	25
Δ1-12	0	0	11		Δ1-12	78.5714	10.9664	14
Δ1-19	13.0435	7.02237	23		Δ1-19	95.8333	4.07894	24
Δ1-22	80	8	25		Δ1-22	100	0	25

## Sheet: Supplementary Fig.1
ATP 1 mM		ATP, ADP, Pi		ATP, ADP		ATP, Pi
Pause (s)	Rotation (s)	Pause (s)	Rotation (s)	Pause (s)	Rotation (s)	Pause (s)	Rotation (s)
1032.87	349.033	1003.57	616.47	911.87	162.733	431.167	502.9
915.2	345.967	674	544.27	500.63	156.633	380.167	372.567
530.3	316.433	613.17	407.33	415.9	149.4	333.8	371.967
521.833	309.1	576.37	381.9	350.53	129.667	320.633	356.667
389.533	289.233	481.63	373.83	342.9	125.9	248.5	336.067
367.433	289	419.5	332.97	291.3	122.233	223.4	321.533
360.667	288.767	329.73	332.43	250.27	119.633	199.2	299.033
285.333	262.4	317.57	331.9	239.03	117.133	193.8	290.133
261.033	231.533	273.17	296.67	235.67	97.6	188.5	288.533
245.1	228.967	248.23	291.9	226.6	85.1	172.467	261.933
200.6	221.7	192.87	290.13	215.13	84.4333	150	256.767
199.133	207.167	181.63	273.07	180.3	77.6333	147.267	234.567
196.633	203.767	176.67	249.47	177.9	77.6	127.4	224.9
176	187.167	164.5	243.1	172.9	77.5333	112.667	219.4
160.033	178.467	163.7	231.6	172.77	77.0667	108.133	219.167
155.1	172.967	162.9	228.6	172	75.2333	104.067	206.167
138.633	170.733	150.13	227.57	166.17	75.1	98.8667	184.8
128.667	160.6	137.67	213.9	163.57	74.9667	94.1333	181.633
109.833	156.2	133.93	201.57	154.97	71.9333	90.4667	181
106.333	145.4	131.8	200.03	154	71.7	87.0667	178.033
104.967	140.567	127.3	176.13	152.43	66.1667	85.1	177.1
101.433	140.1	126.9	175.73	143.6	63.3667	82.8	176.333
98.6333	138.367	120.67	172.87	139	62.7667	82.6667	174.433
95.9667	135.433	119.37	168.17	138.73	62.2333	77.0667	174.167
94.7667	133.933	114.53	164.5	129.4	61.8667	74.2667	168.533
94.2667	129.933	113.77	162.53	129.3	60.4667	71.3	167.933
93.6	126.3	112.33	159.07	120.5	60.4333	70.5667	164.1
90.7667	125.133	104.93	157	119.67	60.1667	70	163.533
83.3333	123.967	103.47	156.87	115.63	59.9	68.1333	163
66.9333	123.633	96.93	147.17	110.73	59.3	67.9333	156.733
66.4	123.267	92.63	143.17	109.8	59.0333	67.1	154.967
65.3333	123.067	92.6	140.37	108.33	57.5333	66.3	149.867
61.2	123	90.57	138.97	107.9	55.4667	64.9333	148.9
58.7	122.233	85.1	133.23	105.43	55.4	64.8333	143.667
54.0333	120.533	84.23	133.1	104.9	53.7	64.6	142.567
54	119.767	82.37	130.93	103.63	51.6333	63.8667	141.767
52.9667	112.133	82	130.33	103.5	51.4333	59.6333	139.067
52.6	110.8	81.93	127.87	102.67	51.3667	59.3333	137.3
51.6333	108.033	81.8	127.6	94.93	51.2667	57.7333	132.533
50.0333	103.4	81.7	125.53	94.3	49.7333	54.6333	127.067
49.3	103.2	81.5	124.33	94.07	48.2333	53.7	126.533
44.9667	101.7	78.87	121.43	85.6	48	53.5	125.733
43.4333	98.6667	78.83	119.9	85.2	46.9333	52.8333	124.033
42.2667	98.2667	73.7	118.97	82.83	46.3667	51.1	123.1
38.4	98	72.1	113.33	81.57	46.1	50.4	121.267
36.7	96.1667	71.57	111.83	79.07	46	49.4333	119.7
36.6333	94.8333	68.03	106.67	78.97	45.6	49.3667	113.367
34.2667	92.3667	67.8	104.37	78.87	45.1667	48.0667	107.8
32.3333	89.9	67.37	103.2	78.8	45.1333	47.3	107.133
32.1667	88.5333	66.93	103.03	78.23	44.1667	47.3	106.7
31.5	86.3667	65.5	102.63	76.57	43.9667	46.6	106.033
31.3667	86.3	63.73	102.17	72.1	43.8333	45	105.833
31.0333	85.9667	62.83	101.83	71.87	42.7667	44.8333	104.567
30.8667	85.7	62.67	101.7	69.87	42.4667	44.5667	99.6333
29.8	85.4333	62.57	101.13	69.7	42.4333	43.7333	98.5333
29.7333	85.3	61.93	99.93	64.27	42.2667	43.0333	97.7667
29.4667	82.2	61.53	98.87	64.03	42.2	41.2	96.6667
29.0333	81.7	60.37	97.5	63.83	41.1333	40.1667	96.2667
28.5333	81.5667	60.3	94.2	61.23	40.9333	35.3667	93.6667
28.0333	80.2333	60.13	92.9	59.67	40.6667	35	93.1
27.8	80.1	54.33	91.27	56.1	39.1333	34.2333	92.5333
27.1333	79.9333	53.47	91.13	55.67	38.9333	34.1667	92.4667
26.9	78	50.83	90.83	54.1	38.8	31.9	91.6
26.7333	77.9333	50.27	90	52.83	38.3333	30.6	91.1333
26.6333	75.8667	47.83	86.37	52.8	36.9	30.0667	90.5333
26.0667	75.7667	44.8	86.27	50.1	36.8667	30	90.1667
25.3333	74.6667	44.8	86.1	49.7	36.3	29.9667	88.1667
24.8	74.1333	44.73	85.97	48.23	36.2667	29.8667	81.1667
24.7	73.9667	42.07	84.93	48.17	35.8667	29.8333	80.9667
24.3667	72.6	42.03	84.47	48	35.7	29.0333	77.5667
24	71.8667	40.2	84.4	46.03	35.6667	28.6667	76.5667
23.5	71.8667	39.37	84.13	45.8	35.6333	28.5667	74.8
23.4333	69.7333	38.27	83.6	45.33	35.6	28.1333	74.7667
23.2667	68.9	38	82.23	45.27	35.3	26.8667	72.9667
23	68.5	36.8	79.8	45.13	35.0667	26.8667	72.1
22.9	65.7	36.03	79.37	44.57	34.9667	26.8333	70.1333
21.8667	65.2	35.83	75.47	44.1	34.8667	26.7333	70.1
21.5333	64.5333	35.1	75	42.17	34.7	26.6333	69.3
21.5	63.6667	35.03	74	40.5	33	26.4	68.3
19.8	63.4	34.4	74	40.1	33	25.0333	67.3333
19.6667	63	33.67	73.43	39.97	32.1333	24.4333	66.6
19.2	62.5667	33.67	72.13	38.6	31.8	23.8333	64.8667
19.1667	61.4333	33.6	68.97	38.5	30.9	23.6333	63.9
19.0333	60.0667	33.23	68.33	37.97	30.2667	23.6	61.8
19	59.9333	32.8	68.3	37.6	29.5667	23.5333	61.4333
18.3667	59.8	31.73	67.33	36.9	29.3667	23.5	61.2333
17.9667	59.7667	31.4	67.27	36.67	29.3333	23.1667	60.9
17.9333	57.9	31	67	35.43	29.1	22.5667	60.4667
17.9	57.5667	30.2	67	35.33	29.0333	22.5	59.6
17.5333	56.4333	28.93	66.5	34.23	28.0667	22.4667	58.2333
16.8	56.4	28	66.03	33.83	27.7667	19.3667	57.9667
16.8	56.3	27.5	65.3	32.67	27.5667	18.7333	55.1667
16	55.6333	26.57	64.07	32.33	27	18.6	54.6333
15.8667	55.4667	26.5	61.7	31.57	26.7333	18.3333	54.0667
15.6667	55.1	26.13	61.63	31.2	26.4667	15.8667	52.9667
15.6333	54.8333	26.13	61.13	30.6	26.1667	15.7333	52.1333
15.5	54.3667	25.87	59.17	30	26	15.5667	52.1
15.4667	53.0667	25	58.27	29.9	25.8667	15.4	52.1
15.2333	51.7	24.9	58.13	28.4	25.7667	15.1667	50.5333
15.2	51.0667	24.7	56.83	25.73	25.1333	14.7333	50.0667
14.6667	50.4333	24.4	55.4	24.6	24.8	14.3333	48.9667
14.5	50.1333	24.33	52.9	23.5	24.4667	14.2	48.5
14.1333	49.9667	24.27	52.83	22.77	24.3333	13.9667	48.2667
13.9333	49.9667	24	51.23	22.17	23.7	13.8	46.2
13.8333	48.3333	23.5	50.8	21.97	23.5	13.7333	45.5333
13.6667	47.3667	23.2	49.77	21.9	23.0333	13.7	45.4
13.5333	46.7333	22.2	49.6	21.3	23	13.0667	45.1
13.4	45.8	22.03	48.63	21.23	22.2667	13	44.6
12.9667	44.9	21.07	46.97	21.13	22.0333	12.7333	43.0667
12.8333	44.8667	20.83	46.5	21.1	21.7	12.2667	42.5667
12.8333	44.7333	19.17	45.57	20.9	21.0333	11.8667	42.4333
12.5333	44.5333	19.1	44.97	20.37	20.8	11.1	40.9333
12.3	43.8	19.03	44.2	20.33	19.9667	11.0667	39.9333
11.5	43.7	18.6	43.13	19.83	19.8667	10.3	39.7667
11.4333	42.9	18.57	41.67	19.3	19.4333	10.1333	38.4333
11.4333	42.3333	18.23	41.6	19.23	18.9667	9.93333	37.7
11.3667	42.1667	18.2	41.23	19.13	18.9667	9.83333	37.6333
11.3	41.9	17.33	39.53	18.87	18.9	9.5	36.0667
11.2333	40.5333	17.03	38.6	18.73	18.8667	9.43333	36
10.8667	40.4333	16.87	38.53	17.97	18.7667	9.4	35.3667
10.8	40	16.7	37.83	17.7	18.6333	9.2	34.7333
10.5667	39.9667	16.5	37.33	17.63	18.6	9.13333	33.9
10.3333	39.4333	15.43	35.6	17.03	18.5	8.96667	33.7333
9.76667	36.2667	15.3	35.17	16.9	18.3333	8.9	33.1667
8.73333	34.0333	15.23	34.87	16.73	17.9667	8.26667	32.7
8.7	33.3667	15.17	34.67	16.6	17.8	8.03333	31.7667
8.66667	32.8333	15.17	33.83	16.6	17.7333	7.93333	31.5667
8.66667	32.6333	15.03	33.57	16.4	17.7	7.63333	28.4
8.6	31.9	14.8	32.73	16.27	17.6	7.6	27.8667
8.56667	31.9	14.07	32.7	16.1	17.3333	7.5	27.3333
8.53333	31.8333	14.03	31.97	15.23	17.1333	7.5	26.4667
8.4	30.5667	13.77	31.8	14.23	17.0667	7.46667	26.2333
8.2	29.7	13.33	30.53	13.73	17	7.26667	25.9333
7.76667	29.1	13.03	30.3	13.5	17	7.06667	24.7
7.66667	28.8333	12.97	30.2	12.8	16.9667	6.73333	23.9333
7.6	28.8333	12.77	29	12.77	16.1667	6.5	23.8
7.6	28.1667	12.77	28.13	12.57	16.1333	6.4	22.1
7.53333	27.8	12.77	28.03	12.3	15.5333	6.2	20.4333
7.53333	27.7667	12.6	27.57	11.93	14.7	6.03333	20.3333
7.46667	26.8667	12.57	27.33	11.73	14.5	5.96667	19.9667
7.3	26.2667	11.7	27.13	11.63	14.4667	5.93333	19.2333
7.3	26	11.57	26.73	10.8	14.4333	5.46667	19.1
7.13333	25.4	11.43	26.53	10.73	14.2	5.36667	18.9
7.13333	25.3	11.4	26.4	10.7	14.1667	5.36667	18.7667
7.06667	23.1	11.23	25.97	10.67	13.8667	5.33333	18.1
7.03333	22.4333	11	25.57	10.5	13.6333	5.06667	17.8333
6.7	22.4	10.13	25.37	10.43	13.2	4.86667	17.3667
6.66667	22.4	9.33	23.37	10.03	12.8333	4.7	15.9
6.53333	22.0333	9.13	22.63	9.6	12.1667	4.6	15.7333
6.53333	21.9	8.83	22.17	9.43	11.7333	4.5	13.4667
6.23333	21.7333	8.47	22.07	9.37	11.6333	4.16667	13.3
6.2	21.2333	8.13	22	8.8	11.5	4.16667	12.9333
5.96667	20.8	7.97	21.73	8.43	11.0333	4.16667	12.9
5.7	20.7667	7.73	21.73	7.93	10.9	3.7	12.1
5.66667	20.3	7.57	20.93	7.93	10.8333	3.66667	11.9
5.43333	20.0667	7.3	20.8	7.77	10.6333	3.66667	11.6667
5.33333	20	7.27	20	7.67	9.96667	3.5	11.3333
5.3	19.8667	7.17	19.9	7.63	9.73333	3.4	10.8667
4.93333	19.8333	7.17	19.83	7.23	9.4	3.33333	10.7
4.83333	19.0667	7	19.53	7.17	9.3	3.33333	10.6
4.36667	19	6.7	19.1	7.07	8.96667	2.73333	10.3
4.33333	18.4333	6.57	17.8	6.97	8.96667	2.53333	9.56667
4.2	18.3667	6.43	17.67	6.93	8.66667	2.5	9.3
4.16667	18.1667	6.4	17.07	6.67	8.6	2.4	8
4.06667	17.8667	6.33	16.97	6.27	8.53333	2.26667	7.36667
3.9	16.6333	6	16.33	6.2	8	2.26667	6.96667
3.86667	15.9	5.63	15.07	6.1	7.93333	2.23333	6.4
3.36667	15.8667	5.53	15.07	5.9	7.9	2.16667	6.23333
3.33333	15.7333	5.13	14.9	5.53	7.86667	1.93333	6.2
3.26667	15.7	5	14.83	5.47	7.76667	1.76667	6.13333
3.26667	15.5	4.97	14.23	5.47	7.53333	1.76667	5.16667
3.1	15.4	4.87	13.8	5.27	7.5	1.63333	5.13333
3.06667	15.1	4.73	13.73	5.17	7.3	1.56667	4.93333
3.06667	15	4.47	13.67	5.17	7.26667	1.53333	4.7
3.03333	15	4.27	13.03	4.93	7.2	1.46667	3.76667
3.03333	14.7667	4.23	12.73	4.9	6.9	1.43333	3.73333
2.93333	14.4667	4.07	12.57	4.87	6.73333	1.4	3.66667
2.93333	14.1667	3.97	12.23	4.53	6.73333	1.36667	3.26667
2.83333	14.0667	3.97	11.83	4.43	6.66667	1.36667	3.26667
2.83333	13.9667	3.87	11.03	4.4	6.63333	1.36667	2.36667
2.76667	13.7333	3.57	10.83	4.4	6.33333	1.26667	2
2.76667	13.1333	3.47	10.23	4.33	6.3	1.26667	1.93333
2.73333	12.6667	3.13	9.9	4.2	6.13333	1.23333	1.63333
2.73333	12.6333	3.1	9.73	4.2	6.1	1.23333	1.1
2.56667	12.5	3.03	9.23	4.2	6	1.23333	1.1
2.43333	12.4667	3	8.87	4.1	5.8	1.2	1.06667
2.36667	12.4	2.97	8.5	4.03	5.7	1.2
2.33333	12.2333	2.9	8.23	4	5.43333	1.2
2.33333	11.9333	2.63	7.77	3.93	5.4	1.16667
2.33333	11.4667	2.63	7.17	3.9	5.33333	1.13333
2.3	11.2667	2.53	7.17	3.63	5.2	1.13333
2.26667	10.9333	2.37	6.93	3.47	5.2	1.13333
2.23333	10.6333	2.27	6.57	3.3	5.13333	1.1
2.16667	10.3667	2.27	6.13	3.2	5.1	1.1
2.16667	9.63333	2.1	6	3.07	5.1	1.03333
2.16667	9.03333	1.97	5.97	3	4.96667	1
2.13333	8.86667	1.8	5.83	3	4.86667
2.13333	8.1	1.77	5.07	2.97	4.6
2.1	7.96667	1.67	4.23	2.8	4.53333
2	7.96667	1.63	3.43	2.67	4.46667
1.8	7.5	1.6	2.9	2.67	4.36667
1.8	7.46667	1.57	2.33	2.33	4.06667
1.8	7.2	1.5	1.27	2.3	3.93333
1.76667	7.16667	1.4	1.17	2.27	3.9
1.76667	7	1.37	1.03	2.03	3.7
1.7	6.76667	1.37	0.67	1.97	3.63333
1.7	6.73333	1.3	0.2	1.97	3.6
1.7	6.36667	1.23		1.9	3.56667
1.66667	6.3	1.23		1.87	3.53333
1.6	6.3	1.2		1.8	3.53333
1.56667	5.6	1.2		1.67	3.5
1.56667	5.5	1.2		1.63	3.4
1.56667	5.43333	1.13		1.6	3.4
1.53333	5.36667	1.07		1.4	3.33333
1.53333	5.06667	1.03		1.4	3.23333
1.5	4.56667	1.03		1.37	3.16667
1.43333	4.46667	1.03		1.37	3.13333
1.4	3.86667	1.03		1.37	2.93333
1.4	2.6	1		1.33	2.76667
1.4	2.33333	1		1.3	2.4
1.36667	2.26667			1.3	2.2
1.36667	2.03333			1.27	1.93333
1.36667	1.83333			1.27	1.9
1.36667	1.66667			1.23	1.46667
1.33333	1.4			1.23	1.43333
1.3	1.4			1.17	1.4
1.26667	1.33333			1.17	1.36667
1.23333	1.23333			1.13	1.26667
1.2	1.16667			1.1	0.833333
1.2	0.333333			1.1	0.766667
1.16667	0.266667			1.07	0.633333
1.16667	0.1			1.03
1.13333				1.03
1.13333
1.13333
1.1
1.1
1.03333

## Sheet: Supplementary Fig.2
2A		2B
Pause (s)		Rotation (s)	Probability (%)
480		62.6	4.17
480		62.3	8.33
480		48	12.5
480		40.5	16.67
480		37.8	20.83
480		32.4	25
480		29	29.17
480		24.8	33.33
480		15.6	37.5
480		13.5	41.67
480		12.8	45.83
480		12.3	50
480		11.9	54.17
480		11.7	58.33
480		9.8	62.5
480		8.2	66.67
480		5.3	70.83
480		5	75
480		4	79.17
480		3.8	83.33
480		1.9	87.5
480		1.8	91.67
480		1.3	95.83
480		0.9	100
17.3
2.2
1.7

## Sheet: Supplementary Fig.3
Rotation (s)	Probability (%)
27.7	100
57.5	96.15
70.5	92.31
80	88.46
105.5	84.62
114	80.77
118	76.92
119.5	73.08
131.5	69.23
225	65.38
265	61.54
273	57.69
283	53.85
318.8	50
341	46.15
342	42.31
473.1	38.46
529	34.62
537.2	30.77
545	26.92
583	23.08
714.5	19.23
886.6	15.38
988	11.54
1059.6	7.69
1157.7	3.85

## Sheet: Supplementary Fig.4
XY plot (Rotation)			XY plot (Inhibition)
X	Y	Angle(°)	X	Y	Angle(°)
-2.62994	1.25924	205.586	-1.90913	0.877671	204.689
-1.19197	1.76632	235.987	-1.7394	1.6031	222.665
-1.91011	2.05763	227.129	-1.73393	1.70693	224.55
-0.259382	2.81658	264.738	-0.206757	2.33493	264.94
-1.45676	2.29635	237.61	-0.060929	2.36371	268.523
-1.08323	2.39494	245.663	-1.31468	2.38665	241.152
-0.520296	2.7768	259.387	-1.80911	1.44311	218.579
-2.50378	1.13634	204.411	-1.94279	1.0736	208.925
-1.87637	1.7768	223.439	-1.71229	1.88873	227.805
-1.68862	2.18755	232.335	-1.37248	1.35745	224.684
-0.323516	2.8844	263.6	-1.92925	1.90377	224.619
0.114523	2.31218	272.836	-2.632	0.190866	184.148
-0.582302	2.56267	257.198	-2.48257	0.373104	188.547
-0.739603	2.73911	254.89	-2.1678	0.792988	200.093
-1.88386	1.53728	219.215	-2.25021	0.198464	185.04
-1.96989	1.18207	210.967	-2.10333	1.31187	211.952
-1.27246	2.50129	243.037	-2.4875	0.667843	195.028
-1.88353	2.14911	228.768	-2.33017	-0.233186	174.285
-1.93133	1.9587	225.403	-2.25924	-0.878022	158.762
-1.47706	2.37051	238.073	-2.31668	0.842452	199.984
-0.492481	2.74428	259.826	-1.99928	1.30882	213.211
-1.09696	2.6219	247.296	-2.25238	0.909628	201.991
-1.41854	1.40162	224.656	-1.92109	1.35554	215.207
-0.992	2.72782	250.016	-1.82612	1.62665	221.694
-0.991371	2.41364	247.67	-2.27437	0.996231	203.655
-1.21038	1.81359	236.281	-2.28873	-0.191974	175.205
-2.06544	1.26772	211.541	-1.89918	1.24888	213.328
-2.30575	1.32634	209.909	-1.92046	0.127219	183.79
-1.74328	1.68383	224.006	-2.58067	0.3175	187.014
-0.15233	2.97003	267.064	-2.59245	0.01686	180.373
-1.24147	2.53116	243.873	-2.53896	0.304526	186.839
-0.983004	1.77055	240.961	-2.22418	-1.30305	149.636
-1.16731	2.25251	242.606	-2.54929	0.191466	184.295
-2.39059	1.03761	203.463	-2.3132	1.1938	207.297
-1.42084	2.16106	236.676	-2.36456	-0.826383	160.736
-0.835718	2.69858	252.793	-1.99686	-0.648609	162.005
-0.404518	2.73842	261.597	-2.29822	-0.037475	179.066
-2.22032	1.78194	218.749	-2.09917	0.226676	186.163
-0.265734	2.84117	264.657	-2.03227	1.2287	211.157
-2.01033	1.87959	223.075	-1.50134	1.58319	226.52
-1.26045	2.07679	238.746	-2.30578	-0.076245	178.106
-0.98124	2.52839	248.789	-1.88093	1.47804	218.16
-0.570024	2.66972	257.948	-2.04924	1.24273	211.234
-1.31435	2.45007	241.788	-1.4643	1.74383	229.98
-0.827621	2.72528	253.107	-1.63961	1.36862	219.852
-2.16015	1.6271	216.988	-1.54824	1.71388	227.907
-1.6772	2.11159	231.54	-2.28551	0.775037	198.732
-0.447138	2.60143	260.247	-2.27704	0.863219	200.762
-1.22219	2.56574	244.529	-2.40612	0.931395	201.161
-0.754524	2.05973	249.881	-2.23797	0.43223	190.931
-0.420475	2.51551	260.511	-1.88958	1.27734	214.058
-0.700001	2.76493	255.793	-2.53174	-1.36178	151.725
-1.64563	1.72368	226.327	-2.25382	1.13085	206.645
-1.98205	2.03496	225.755	-2.248	1.03152	204.649
-2.38217	1.34915	209.525	-1.88104	-1.63919	138.93
-0.709726	2.35181	253.207	-2.57978	-0.617345	166.542
0.313454	2.35748	277.574	-2.32796	0.160071	183.933
1.98367	1.06983	331.661	-2.398	0.931834	201.236
2.76417	-0.329139	6.79041	-1.91858	1.0763	209.292
2.11421	-1.43905	34.2414	-1.7908	1.67493	223.085
2.71205	-0.554332	11.5519	-2.33014	1.04318	204.118
2.6706	-0.03828	0.821207	-2.42182	0.472957	191.05
2.49145	-0.371326	8.47698	-2.44293	0.635356	194.579
2.62242	-0.333268	7.24257	-1.94007	0.144204	184.251
2.71972	0.298575	353.735	-1.91266	0.627735	198.17
2.7094	-0.399112	8.37978	-1.88257	1.00106	208.002
1.94229	-1.44821	36.709	-1.96296	1.67448	220.465
2.84784	-0.563789	11.1981	-2.57792	0.444651	189.786
2.58891	-0.095061	2.10286	-2.0682	1.46781	215.364
2.4215	-0.529815	12.3416	-1.99898	0.786384	201.474
2.70444	-0.868026	17.7947	-2.69807	-0.2902	173.861
2.77503	-0.610425	12.4058	-2.1768	-0.229359	173.985
1.94941	-0.428706	12.4028	-2.56727	0.022881	180.511
2.65121	-0.414809	8.89241	-2.04573	1.11131	208.512
2.16707	-0.346761	9.09103	-1.91756	1.72529	221.979
2.27702	-0.936744	22.3618	-1.97771	0.971757	206.167
2.80233	0.448358	350.91	-1.95434	1.06531	208.595
2.59113	-0.710875	15.3416	-2.60603	0.569674	192.331
1.97855	-1.04963	27.9463	-2.2796	-0.053024	178.668
2.72404	-0.450014	9.3806	-2.20279	1.28774	210.31
2.59227	-1.13565	23.6578	-1.84924	1.50679	219.174
2.61249	-0.94893	19.9625	-2.43039	0.74096	196.955
2.71877	1.02237	339.392	-2.01041	1.14735	209.714
2.69599	0.461741	350.281	-1.76102	1.1859	213.957
2.86613	-0.161342	3.22192	-1.91009	1.6227	220.349
2.50252	-1.4218	29.603	-2.31044	0.833537	199.838
1.6519	-1.95339	49.7802	-2.00217	1.96938	224.527
2.32601	-0.913006	21.431	-1.39277	2.03595	235.624
1.53641	-1.86222	50.4759	-1.68563	1.86594	227.906
-1.07072	-2.19977	115.954	-1.32051	2.21886	239.242
-1.37445	-1.92555	125.519	-2.259	1.02513	204.408
-2.03991	-1.71737	139.906	-1.87723	1.37464	216.214
-1.17479	-2.32267	116.83	-2.23251	0.755874	198.705
-0.749548	-2.30681	108	-2.29835	1.28661	209.24
-0.645565	-2.16135	106.63	-1.95514	1.22933	212.16
-1.77332	-1.37799	142.15	-2.29083	0.640931	195.631
-2.35284	-1.15144	153.924	-1.04141	2.03573	242.907
-2.50918	-0.12799	177.08	-2.37957	0.402063	189.59
-0.915235	2.64446	250.91	-2.66361	0.708727	194.9
0.085669	2.8498	271.722	-2.14686	1.51596	215.227
-0.967224	2.28025	247.015	-1.66168	1.65767	224.931
-0.083923	2.65949	268.193	-1.50883	1.86161	230.975
-0.4275	2.74031	261.133	-2.44797	0.265023	186.179
-1.91613	0.819325	203.151	-1.71437	1.81456	226.626
-1.57065	1.5557	224.726	-1.77055	-0.752555	156.973
-1.40257	2.10636	236.341	-2.21274	0.883268	201.761
-1.70686	-1.07851	147.712	-2.4766	0.61879	194.028
-1.33432	2.17593	238.483	-1.60024	1.99972	231.332
-2.1667	1.58187	216.132	-1.93289	1.58275	219.312
-0.963371	2.70777	250.415	-2.29278	0.960635	202.733
-0.662986	2.60325	255.712	-2.37988	0.949374	201.748
-0.635101	2.31128	254.635	-1.60864	1.59721	224.796
0.19495	2.67468	274.169	-2.40227	0.952107	201.62
-0.133749	2.62228	267.08	-2.05965	1.74215	220.226
0.230427	2.67566	274.922	-1.97329	0.8	202.068
0.6096	2.49348	283.738	-2.35217	0.891557	200.759
1.18309	2.62537	294.258	-1.99531	1.09695	208.8
-0.89925	2.57878	250.776	-2.80592	0.1746	183.561
-1.37072	2.28492	239.04	-2.38593	0.766175	197.803
-1.62512	1.97902	230.608	-2.55434	0.46215	190.255
-1.63867	1.84969	228.462	-2.21682	1.15998	207.621
-1.72671	1.90173	227.762	-2.70264	0.116389	182.466
-2.15505	1.739	218.902	-1.93994	0.978159	206.758
-1.54025	2.50026	238.365	-2.26482	-0.668924	163.545
-0.586429	2.22572	255.239	-2.20746	0.681624	197.16
-1.26811	2.41125	242.26	-2.23816	0.814995	200.008
-1.64333	2.0922	231.852	-1.90485	1.53401	218.845
-0.54653	2.8649	259.2	-1.8722	0.318945	189.668
-0.753633	2.03824	249.708	-2.44069	-0.523175	167.901
0.081946	2.81306	271.669	-2.54456	-0.255977	174.256
-0.487503	2.40917	258.56	-2.35477	0.764029	197.976
-1.02727	2.12533	244.203	-2.33063	0.869985	200.47
-0.620646	2.70432	257.074	-2.48004	0.192052	184.428
0.755113	1.99586	290.724	-1.95929	0.534201	195.251
2.69169	-0.3821	8.07947	-2.58584	-0.165591	176.336
2.68871	0.133618	357.155	-2.00996	0.77377	201.055
2.61309	-0.990625	20.7618	-1.65732	1.45637	221.307
2.63979	1.15702	336.332	-2.33545	1.29867	209.077
2.13634	-0.105931	2.83869	-2.70399	-0.638081	166.722
2.57014	0.319495	352.914	-2.24843	-0.190362	175.161
2.52701	-0.005763	0.13066	-1.69631	1.13775	213.851
2.44641	0.99399	337.888	-2.50561	0.613304	193.754
2.44408	-0.048381	1.13403	-1.54945	2.06619	233.134
2.53676	0.801871	342.458	-2.48262	0.8273	198.43
2.56557	-0.354073	7.8577	-1.8848	0.846719	204.191
2.87675	-0.024247	0.482907	-1.91135	1.96507	225.794
2.69541	-0.834185	17.1964	-1.38342	1.97051	234.929
2.55131	0.025571	359.426	-2.29826	0.309363	187.666
2.67643	-0.483727	10.2448	-2.45543	0.46917	190.817
2.79017	0.018992	359.61	-2.57188	0.423699	189.355
2.48704	0.031806	359.267	-2.61266	-0.160642	176.482
1.77866	1.4081	321.633	-2.52302	0.142655	183.236
2.6529	0.504412	349.234	-2.23953	0.98054	203.645
1.92108	1.55668	320.982	-2.28494	-0.406694	169.908
2.50338	1.13991	335.518	-2.47285	-0.129401	177.005
2.55586	-0.969228	20.7677	-2.44214	-0.467885	169.154
2.4232	0.728629	343.265	-2.2633	-0.87522	158.858
2.47541	-0.112483	2.60173	-2.54198	-0.501434	168.841
1.59118	0.262822	350.621	-2.40648	-0.01599	179.619
2.49655	0.430121	350.225	-2.40459	0.602113	194.058
2.53502	0.270274	353.914	-2.25121	0.566092	194.115
2.23097	1.15248	332.68	-2.52281	0.437121	189.83
2.91535	0.194373	356.186	-1.63238	-1.19081	143.89
2.56488	0.144896	356.767	-2.23521	-1.07604	154.294
2.79285	0.26677	354.544	-2.14045	1.14644	208.174
2.75614	0.243813	354.945	-1.65879	1.75418	226.601
1.52048	-2.25527	56.0126	-2.39148	1.21017	206.841
-1.28089	-2.02716	122.287	-2.17873	1.18507	208.543
-0.311617	-2.59046	96.8594	-1.95453	-1.54684	141.641
-0.900155	-2.47495	109.987	-2.57061	0.66611	194.527
-0.786713	-2.54462	107.18	-2.36537	0.77146	198.064
-0.34933	-2.38281	98.3404	-2.59937	-0.899826	160.906
-1.2521	-2.40704	117.483	-2.37364	-1.24689	152.287
-0.73802	-2.30922	107.724	-2.52359	0.264349	185.98
-1.53186	-2.02057	127.167	-2.64842	-0.628011	166.66
-1.69434	-2.07072	129.291	-1.67472	0.957541	209.759
-2.14176	-1.14147	151.944	-2.49923	-0.043296	179.008
-0.464781	-2.33248	101.269	-2.3335	-0.572961	166.205
-2.21034	-1.36902	148.227	-1.62383	1.82474	228.334
-1.87663	-1.88015	134.946	-1.49869	0.847972	209.502
-1.31933	-2.12588	121.824	-1.58555	2.06059	232.423
-1.33206	-2.35406	119.504	-2.33747	0.676358	196.138
-2.07147	-1.66837	141.152	-2.4379	0.63126	194.517
-1.7803	-1.87571	133.505	-1.59701	2.00165	231.416
-0.336205	-2.45053	97.812	-2.32066	0.734576	197.565
-1.10193	-2.25086	116.084	-2.48635	-0.432756	170.126
-0.236728	-2.27772	95.9336	-1.83398	-0.930865	153.089
-1.93839	-1.70368	138.687	-1.99699	1.23313	211.695
-1.45597	-1.94168	126.864	-1.80877	1.05284	210.203
-2.44022	-0.738044	163.172	-2.13139	0.554111	194.573
-2.10624	-1.52866	144.029	-2.57325	-0.045392	178.989
-0.961439	-2.37183	112.065	-2.42927	-0.133288	176.859
-1.29183	-2.36727	118.621	-2.5839	-0.608596	166.746
-1.54855	-2.16256	125.605	-2.21492	-0.889314	158.124
-1.79843	-2.37645	127.117	-1.98498	1.41282	215.442
-1.29285	-2.01817	122.644	-2.63722	0.124307	182.699
-1.15493	-1.76296	123.229	-1.7251	0.841879	206.013
-1.47496	-1.94109	127.23	-2.28874	1.25475	208.733
-0.876965	-2.36309	110.36	-2.27654	0.309581	187.744
-1.26175	-2.38048	117.926	-2.36555	1.05163	203.968
-1.37344	-2.1169	122.975	-1.83851	1.34026	216.092
-0.843525	-2.44956	109.002	-1.87526	0.917151	206.062
-0.739901	-1.87033	111.584	-1.36692	1.8125	232.978
-1.20601	-2.3592	117.076	-2.025	1.10346	208.587
-1.84809	-1.88469	134.438	-2.62346	0.295646	186.43
-1.563	-2.20785	125.296	-2.1883	0.694081	197.598
-2.58652	-0.907766	160.661	-2.43863	0.673389	195.437
-1.34363	-1.93805	124.733	-2.11933	-0.590562	164.429
-1.00669	-2.07718	115.857	-2.29726	-0.88067	159.025
-1.85293	-1.73839	136.827	-2.61372	0.686293	194.712
-2.05626	-1.24982	148.708	-2.69334	-0.747051	164.498
-2.02764	-1.42451	144.91	-2.24452	0.622418	195.499
-0.122833	-2.01297	93.4919	-2.47316	-0.422523	170.305
-0.392111	-2.56403	98.6947	-2.37813	1.53581	212.855
-0.886373	-2.4252	110.077	-2.21697	0.460805	191.742
-0.977886	-2.4945	111.406	-2.14123	1.24541	210.184
-1.46437	-2.05652	125.453	-1.52017	1.56814	225.89
-0.932033	-2.13579	113.576	-1.71083	1.7977	226.418
-1.71372	-2.04485	129.965	-2.61238	0.3235	187.059
-0.105272	-2.7179	92.2181	-2.13619	0.855511	201.825
-0.39484	-1.87601	101.885	-2.28793	-0.286595	172.86
-1.32413	-2.05565	122.787	-2.45686	0.129466	183.016
-1.96667	-1.57083	141.385	-2.59763	-0.042132	179.071
-1.9985	-1.63594	140.697	-2.46884	-0.435673	169.992
-0.04474	-2.76883	90.9257	-2.23395	0.308818	187.871
1.39736	-1.84938	52.9259	-2.34468	0.814709	199.161
-0.44595	-2.43306	100.386	-1.99459	1.38675	214.809
-0.406097	-2.59656	98.8889	-1.97083	-1.0001	153.094
-0.053077	-2.40374	91.2649	-2.61992	-0.583518	167.444
-1.5727	-2.06303	127.319	-2.49938	0.236547	185.407
-0.441406	-2.06041	102.092	-2.32213	1.16017	206.547
-0.413444	-2.24374	100.441	-1.35634	-1.00005	143.598
-0.593783	-2.57248	102.997	-1.80628	1.71485	223.513
-0.261711	-2.56118	95.8344	-2.13643	1.08017	206.821
-1.31905	-2.16875	121.308	-2.11638	1.23535	210.273
-1.63544	-2.00316	129.229	-2.3622	0.879674	200.425
-2.57214	0.872714	198.742	-0.784923	2.52429	252.727
-1.19712	2.53141	244.69	-2.51909	0.026078	180.593
0.216061	2.3858	275.175	-2.16515	-1.21603	150.68
-0.991748	2.68168	249.704	-2.46146	-0.686332	164.42
-0.598011	2.68352	257.437	-2.55775	-0.721707	164.243
-1.05128	2.48658	247.082	-1.98707	1.75283	221.416
-0.971149	2.5206	248.929	-2.34001	0.47613	191.501
-1.74539	2.26693	232.406	-1.18314	1.98341	239.183
-0.208555	2.69523	265.575	-2.53598	-0.87386	160.987
-0.601053	2.67044	257.315	-2.27541	0.681811	196.68
-1.59524	2.04723	232.074	-2.61192	0.415191	189.032
-1.22959	1.73742	234.713	-2.41805	-0.549769	167.191
-1.7216	1.97388	228.905	-2.5295	0.305184	186.879
-1.30359	2.3035	240.494	-2.33947	1.12424	205.667
-1.05587	2.32343	245.561	-1.84754	1.63733	221.548
-1.92988	2.0126	226.202	-2.22588	0.776324	199.227
-1.5488	1.40922	222.298	-1.84373	1.48568	218.862
-0.949036	2.36519	248.137	-2.4953	0.895455	199.741
-0.252159	2.65787	264.58	-2.17921	1.00168	204.686
-1.26684	2.08598	238.729	-1.96831	0.615157	197.356
-2.30304	0.714672	197.24	-2.6345	0.445601	189.6
-0.875431	2.48347	250.582	-2.52074	0.094784	182.153
-1.14254	2.50632	245.493	-2.2908	-1.04298	155.521
-0.935358	2.45868	249.172	-2.52457	-0.199056	175.492
-0.959344	2.61406	249.847	-2.4698	0.250632	185.794
-0.815107	2.58461	252.496	-2.41253	0.222198	185.262
-0.62411	2.67886	256.885	-2.54937	0.498206	191.058
-1.98337	1.87844	223.443	-2.29521	0.5602	193.716
-1.35561	2.44319	240.976	-2.32298	0.450101	190.966
-2.01918	1.90461	223.328	-2.37204	-0.888189	159.472
-0.666568	2.69294	256.097	-2.11845	-1.21555	150.153
-2.02399	1.81146	221.828	-2.4848	0.531947	192.084
-0.958612	2.49211	248.96	-1.76347	1.67583	223.54
-1.25571	2.1401	239.598	-1.68478	1.77949	226.566
-1.20489	2.22664	241.581	-2.18648	1.25555	209.866
-1.5611	1.86243	230.03	-2.31225	1.09011	205.241
-1.10163	2.39602	245.308	-2.18034	0.930748	203.117
-1.98262	1.5108	217.308	-2.46382	0.642801	194.622
-1.25225	2.31108	241.549	-2.11958	1.37199	212.915
-0.527517	2.89977	259.69	-1.80644	1.8472	225.639
-1.68267	2.18891	232.45	-1.94788	1.28751	213.464
-2.10587	0.943576	204.136	-2.21062	0.991068	204.148
-1.45511	1.88064	232.27	-2.5179	0.38514	188.697
-0.290466	2.53629	263.467	-2.60849	-0.697816	165.023
-2.14791	0.885287	202.4	-2.34529	0.850533	199.934
-1.34808	2.31299	239.765	-1.7954	1.68608	223.201
-0.597231	2.99318	258.716	-1.60826	1.06972	213.629
-1.28058	1.75342	233.858	-2.48317	0.504155	191.477
-0.878143	2.30644	249.156	-2.56289	-0.715145	164.409
-1.56559	2.08103	233.045	-2.33901	1.08906	204.967
-1.9872	2.07771	226.276	-1.78881	1.55933	221.079
-1.29272	2.27801	240.426	-2.50102	0.736289	196.404
-0.921169	2.74665	251.46	-2.359	-0.058719	178.574
-1.33188	2.54214	242.349	-1.75036	1.95726	228.194
-1.72076	2.20102	231.982	-1.57949	1.23297	217.976
-1.76045	1.80471	225.711	-2.46836	0.362	188.343
-0.491716	2.92664	260.463	-2.61523	0.106543	182.333
-0.911882	2.79367	251.923	-1.96589	1.08308	208.852
-1.73946	2.19656	231.624	-1.89287	-1.63481	139.184
-1.02361	2.51603	247.862	-2.40238	-1.38048	150.117
-1.45388	2.27598	237.43	-2.54336	-0.088847	177.999
-1.05644	2.52412	247.289	-1.89899	1.4518	217.398
-0.933277	2.31239	248.021	-2.55165	0.080573	181.809
-1.98567	1.6721	220.1	-2.22007	1.20299	208.452
-1.91783	1.26837	213.479	-2.72007	0.407941	188.529
-1.6667	1.07216	212.753	-2.51839	-0.309144	173.002
-2.24018	1.60509	215.622	-2.34251	0.580378	193.915
-1.15722	2.27983	243.088	-2.52832	0.107533	182.435
-1.19854	1.34001	228.19	-2.42445	0.104416	182.466
-0.440999	2.73902	260.854	-2.1984	0.587897	194.972
-1.14872	2.44686	244.851	-2.41779	0.696986	196.081
-1.90358	1.97867	226.108	-2.23278	0.528224	193.31
1.38132	2.19586	302.172	-2.52312	-0.343153	172.255
1.38362	1.67854	309.499	-1.0245	-1.97466	117.421
2.45355	-0.048462	1.13154	-2.11282	0.738757	199.272
2.48407	-1.04012	22.7199	-1.40147	1.71955	230.819
2.53711	0.206568	355.345	-2.58986	0.024799	180.549
2.56845	0.745797	343.808	-2.1578	1.36044	212.231
2.40305	0.789985	341.802	-1.99237	1.40527	215.196
2.09645	-0.490691	13.1734	-1.96994	0.994352	206.783
2.32492	0.323236	352.085	-2.1035	1.43309	214.266
2.55191	-0.356008	7.94188	-2.26886	1.39209	211.532
2.70653	-0.428691	9.00038	-1.55842	1.54226	224.702
2.88304	0.531486	349.555	-2.0295	0.687514	198.714
2.65846	-0.746354	15.6819	-1.83276	0.512576	195.625
2.61954	0.719769	344.636	-2.34346	-0.254003	173.814
2.76471	-0.130514	2.70276	-2.21604	0.695518	197.425
2.45008	-0.26316	6.13057	-1.93896	1.61835	219.85
2.58109	0.307888	353.198	-1.65095	-0.520249	162.509
2.8827	-0.290565	5.75575	-1.21474	1.78402	235.749
2.51964	-1.26789	26.7117	-2.33943	0.765114	198.11
1.75953	-2.00705	48.7597	-1.16149	2.22525	242.437
2.25465	-0.271354	6.86269	-2.02482	0.999253	206.266
2.46912	-0.797353	17.8968	-2.32199	1.02506	203.819
-1.17199	-1.71602	124.332	-2.61868	0.354289	187.705
-2.10132	-1.5006	144.469	-2.3485	0.977697	202.602
-0.884165	-2.30471	110.988	-2.20847	1.08338	206.131
-1.64175	-2.27641	125.799	-2.35641	0.084319	182.049
-2.33139	-1.34693	149.983	-2.5043	0.366594	188.328
-0.098169	-2.4341	92.3095	-1.53058	-2.16039	125.317
-1.27915	-1.86145	124.496	-2.2989	0.08638	182.152
-1.95538	-1.55406	141.524	-2.0201	1.09078	208.367
-1.33123	-2.03043	123.25	-1.9824	1.27511	212.75
-1.66054	-1.84241	132.028	-2.55835	-0.051135	178.855
-0.747862	-2.67478	105.621	-2.1748	0.248061	186.507
-1.91725	-1.79729	136.85	-2.41385	0.349412	188.237
-1.72816	-1.88566	132.504	-1.83521	1.20882	213.372
-0.906002	-2.47922	110.074	-1.54181	1.42192	222.684
-0.828899	-2.40729	109	-1.30212	2.00857	237.045
-1.85947	-1.23209	146.472	-1.8834	1.3216	215.058
-0.753332	-1.84	112.265	-1.94099	1.43131	216.405
0.159077	-2.61588	86.52	-2.16344	0.689549	197.679
-0.45742	-2.8048	99.2625	-2.23696	0.985205	203.77
-0.536436	-2.585	101.724	-2.43811	0.17711	184.155
-2.49292	0.750375	196.752	-2.03913	1.28417	212.201
-1.81748	1.7353	223.675	-1.90772	-0.365941	169.141
-0.73362	2.26567	252.058	-2.54455	-0.770484	163.154
-1.21452	1.8058	236.077	-2.37052	0.473044	191.285
0.025681	2.73004	270.539	-2.12093	1.04394	206.207
-1.03918	1.93234	241.729	-1.91343	1.60148	219.928
-0.952184	2.53276	249.396	-2.40876	0.777571	197.891
-2.07601	0.885337	203.096	-1.78008	-2.12747	129.92
-2.1124	1.81412	220.656	-2.58231	-0.47203	169.641
-1.82274	1.91913	226.476	-2.29313	0.718381	197.395
-1.98092	1.53751	217.817	-2.33756	0.765279	198.128
-2.3337	1.35035	210.055	-2.4809	1.05641	203.065
-1.29253	2.46106	242.292	-1.85389	1.59096	220.635
-1.84707	1.81981	224.574	-2.48956	0.355828	188.134
-0.992941	2.03488	243.989	-2.23224	1.24555	209.161
-1.92613	1.80864	223.198	-2.246	1.39783	211.897
-1.28128	2.23176	240.139	-2.34489	0.75392	197.823
-1.97347	1.83128	222.86	-2.16766	1.22423	209.456
-0.740177	2.64074	254.342	-0.919642	2.27576	247.996
1.5506	1.50716	315.814	-2.46034	0.882249	199.727
2.70408	0.213559	355.484	-1.93527	1.53533	218.426
2.73212	-0.378818	7.89393	-2.1751	1.02713	205.278
2.57071	-0.486495	10.7162	-2.26291	0.631219	195.586
2.227	-1.68241	37.0697	-2.4631	-0.191566	175.553
2.51577	-1.16335	24.8168	-2.19491	0.927273	202.902
2.62223	-0.160157	3.49508	-1.98054	1.22287	211.693
2.6822	-0.093259	1.99134	-2.48106	0.232862	185.362
2.32647	1.23185	332.099	-1.80798	1.34547	216.656
2.45167	0.021025	359.509	-1.38702	1.46069	226.482
2.52533	0.420587	350.544	-1.61487	-1.61864	134.933
2.41338	-0.017032	0.40434	-1.87639	-0.710218	159.268
2.46237	-0.784493	17.6715	-2.14397	-1.58548	143.517
2.66351	-0.512614	10.8938	-1.92423	1.68255	221.166
2.22709	0.416209	349.414	-1.87226	1.61196	220.727
2.56488	0.651107	345.756	-1.40563	2.31381	238.721
2.67616	0.391465	351.678	-1.97081	1.55856	218.338
2.59309	0.394932	351.34	-1.64262	1.32448	218.88
2.30297	-0.753208	18.1108	-2.18559	1.29817	210.709
2.51166	-0.700708	15.5881	-2.13672	1.09272	207.085
2.64807	-1.0946	22.4582	-2.39006	0.692916	196.168
2.88455	-0.429355	8.4661	-2.31241	1.39434	211.089
2.49306	-0.4318	9.82618	-2.41357	-0.32389	172.357
2.05366	-1.53858	36.8401	-2.27589	-1.48024	146.96
2.5292	-0.221173	4.99767	-2.40985	0.785799	198.06
1.66964	-1.76808	46.6403	-2.27172	0.695313	197.018
0.145879	-2.63269	86.8284	-2.6534	0.663407	194.037
-1.44019	-2.07198	124.802	-2.30304	0.813388	199.452
-0.682418	-2.66021	104.388	-1.62861	-1.79611	132.2
-1.2012	-2.48216	115.824	-2.41831	0.770282	197.668
-1.70605	-1.80982	133.309	-2.4434	-0.161392	176.221
-0.986725	2.40724	247.711	-2.64009	0.672112	194.283
-1.22257	2.5958	244.781	-2.31525	0.27509	186.776
0.705097	2.54393	285.492	-2.19897	1.29477	210.49
-1.05133	2.74178	249.021	-2.34501	0.905664	201.117
-0.521751	2.47231	258.083	-2.46951	0.216536	185.011
2.51873	0.26113	354.081	-2.4446	-0.495915	168.533
2.58214	-0.89383	19.0937	-2.0128	-1.75786	138.868
2.22947	-1.39958	32.1191	-2.4741	0.798699	197.891
2.4568	-1.21448	26.3047	-2.37993	-0.193435	175.353
1.62881	2.01689	308.924	-2.11509	1.51018	215.527
2.50952	-0.050056	1.14269	-2.35604	0.247834	186.005
2.12067	-1.06843	26.7399	-2.1084	-1.07384	153.01
0.26153	-2.80368	84.6708	-2.40555	-1.39757	149.844
-1.03634	-2.2817	114.427	-2.26361	1.17735	207.48
-1.75566	-1.62791	137.162	-2.54797	0.024277	180.546
-0.980948	-2.51252	111.327	-2.05869	1.05204	207.068
-1.57976	2.07399	232.704	-1.99153	-1.50741	142.878
2.18296	-0.156439	4.09901	-1.99573	-1.43684	144.248
2.38083	-1.25996	27.8882	-2.34999	0.325538	187.887
2.28756	0.500959	347.648	-2.6249	-0.190059	175.859
2.43544	-0.929496	20.8895	-1.69375	1.80391	226.804
2.72566	-0.676702	13.943	-2.46884	0.934673	200.736
2.43948	-0.822219	18.6262	-2.23146	0.718083	197.838
2.7985	1.05058	339.423	-2.18456	1.21342	209.05
2.6285	0.689126	345.309	-2.33804	0.935646	201.811
2.53655	-0.822984	17.9757	-2.21026	0.271796	187.01
2.59511	0.128619	357.163	-2.38381	0.623025	194.647
2.07416	-0.558923	15.0812	-2.62727	0.533088	191.47
2.14352	1.25989	329.554	-2.38556	-0.277707	173.36
2.75416	-0.256553	5.3218	-2.3635	1.1387	205.724
2.65427	0.155669	356.644	-2.52724	0.683555	195.135
2.32537	-1.16744	26.6587	-1.57275	1.79967	228.849
2.29563	-0.28098	6.97817	-2.15994	0.602725	195.592
2.8923	-0.939551	17.9962	-1.71176	-1.45491	139.637
2.10439	-1.38801	33.4081	-2.42651	-0.980556	157.996
2.31786	-0.75641	18.0735	-2.54567	-0.291618	173.465
2.78236	0.325835	353.321	-1.97443	1.49462	217.125
2.13043	-1.80627	40.2927	-2.35617	1.18019	206.606
2.3469	-0.755941	17.8538	-2.35167	0.534375	192.802
2.57178	-1.04869	22.1841	-2.63603	-0.816223	162.795
2.55821	0.463566	349.729	-2.4462	-0.853503	160.766
2.31599	-0.603156	14.5973	-1.87903	1.63125	220.962
2.04067	-0.778196	20.8741	-2.05529	-0.586627	164.07
2.19119	-1.38966	32.383	-2.10258	-1.01848	154.155
2.58936	-0.611355	13.2844	-2.47516	0.212599	184.909
1.85974	1.5936	319.407	-2.73603	-0.434707	170.972
2.67757	0.655064	346.253	-2.19026	-1.23226	150.637
2.57542	0.101872	357.735	-2.16064	1.27119	210.47
2.35967	1.0799	335.409	-2.46264	0.498523	191.444
2.70847	0.53057	348.917	-2.29654	0.186261	184.637
2.62108	-0.606055	13.0193	-1.35071	-1.92548	125.049
2.89534	0.220402	355.647	-2.27387	-1.04474	155.323
2.67627	-0.620417	13.0518	-2.38457	-0.614013	165.56
2.24894	-0.690809	17.0754	-2.70276	0.08134	181.724
2.54233	-0.917697	19.8479	-1.45456	1.51083	226.087
2.11974	1.15714	331.37	-1.88079	1.57701	219.979
2.5819	-0.673955	14.6295	-2.00784	1.44266	215.698
2.76571	-0.224075	4.63193	-2.49207	0.871371	199.273
2.41962	-0.518682	12.0991	-2.38526	-0.068765	178.349
2.52638	-0.870379	19.0096	-2.41949	0.943324	201.3
2.02225	-1.02277	26.8284	-2.4439	0.00939	180.22
2.60892	0.500934	349.131	-2.50977	0.52881	191.898
2.08618	-1.08941	27.5738	-2.18422	-0.36526	170.506
2.59392	-0.822557	17.5943	-2.50106	0.73123	196.297
2.69144	-0.121499	2.58473	-2.25671	1.08818	205.743
2.73355	-0.081382	1.70528	-0.910555	2.40764	249.284
2.62674	-0.67675	14.4474	-1.77259	1.58862	221.867
1.82542	0.584298	342.251	-1.48951	1.86998	231.461
2.03765	-1.44754	35.3898	-2.28174	0.772897	198.713
2.22328	-1.34828	31.2343	-2.52224	0.255576	185.786
2.75011	-0.014523	0.302564	-2.14837	0.051613	181.376
2.42834	-0.99108	22.2018	-2.29295	1.08587	205.341
2.08339	-1.04272	26.5876	-2.29367	-0.006531	179.837
1.91669	-1.67485	41.1478	-2.12347	0.433442	191.537
2.55455	-0.804494	17.4806	-2.22594	1.45084	213.096
2.65506	-0.178579	3.84791	-1.66098	1.89259	228.729
1.97902	-1.27911	32.8759	-1.80102	1.27544	215.305
1.71568	0.087607	357.077	-2.61671	-0.166847	176.352
2.4299	-0.177131	4.16928	-2.15811	1.30012	211.066
2.51737	1.06852	337.001	-2.13176	0.445355	191.8
2.55326	-0.056527	1.26827	-2.16546	0.78105	199.834
2.69453	0.689906	345.639	-1.55099	1.78126	228.953
2.73032	0.440001	350.845	-1.15167	2.09198	241.167
2.54485	-0.631702	13.9406	-2.21104	0.669425	196.844
1.79762	-1.70789	43.5337	-2.50321	0.456343	190.332
2.30332	0.627667	344.757	-1.4602	1.75535	230.244
2.44598	1.05559	336.657	-1.32384	1.97617	236.182
2.23592	0.929171	337.434	-1.81054	1.92472	226.751
2.46347	0.362931	351.619	-2.50007	0.9861	201.526
2.07331	-1.43255	34.6425	-2.09583	-0.609233	163.791
2.07667	-1.45694	35.0525	-2.21142	1.22113	208.907
2.49781	0.979611	338.585	-2.24507	-0.010169	179.74
1.85359	1.32608	324.419	-1.8874	1.4427	217.394
2.58023	1.01009	338.621	-2.11698	1.64295	217.814
2.06551	-1.60478	37.8451	-2.49227	-0.056714	178.696
2.58842	0.374486	351.768	-2.11205	-1.66113	141.815
2.18648	0.312043	351.878	-2.61394	-0.835468	162.275
2.79901	-0.048559	0.993896	-1.72948	-2.28074	127.173
2.04814	-1.33257	33.0491	-1.81132	-1.87418	134.023
2.12695	-1.63358	37.5256	-1.36682	-0.958824	144.95
2.32876	-1.02942	23.8477	-2.13411	1.38364	212.957
2.12598	-1.72968	39.1316	-1.90121	-0.244716	172.665
0.0983	-2.67375	87.8945	-2.10435	0.797305	200.751
-2.03035	-0.952646	154.864	-2.10777	-0.434681	168.347
-1.29504	-1.81427	125.519	-2.69926	-0.21293	175.49
-2.32066	-1.62233	145.043	-2.49917	0.623273	194.003
-1.35972	-2.21354	121.561	-2.43916	0.682412	195.63
-0.587973	-2.13876	105.372	-2.37501	0.273844	186.577
-0.727739	-2.62562	105.492	-2.51117	0.013266	180.303
0.121374	-2.613	87.3405	-2.26564	-1.10689	153.962
-1.74963	-1.77803	134.539	-1.88145	-1.458	142.227
-1.3286	-2.07071	122.685	-1.54478	-1.2239	141.611
-0.556894	-2.54728	102.332	-2.46927	-0.214975	175.024
0.710368	-2.45272	73.8477	-2.60427	-0.274752	173.978
-0.322305	-2.54098	97.2289	-2.3142	1.2918	209.17
-0.315247	-2.28401	97.8585	-2.24706	-1.41405	147.818
-1.94002	-1.82768	136.708	-2.41693	0.512965	191.983
-1.3543	-2.01796	123.866	-2.16305	1.0556	206.013
-0.511192	-2.6821	100.791	-2.57179	-0.133219	177.035
-1.55485	-2.21958	125.012	-1.85701	1.41938	217.392
-1.76164	-1.87565	133.205	-2.50313	-0.344222	172.17
-0.288467	-2.32382	97.0762	-1.88254	-1.34367	144.482
-1.53097	-2.21927	124.6	-2.18891	0.577736	194.785
-1.42969	-2.14382	123.699	-2.1544	1.52709	215.33
-1.05955	-1.88973	119.279	-1.93601	1.17058	211.159
-1.38349	-2.20512	122.104	-2.53201	0.3041	186.849
-1.32389	-2.36202	119.27	-2.23253	1.19602	208.179
-2.18703	-1.67497	142.553	-2.137	0.447497	191.827
-1.81911	-1.97386	132.664	-2.54196	0.752114	196.482
-1.05601	-2.25156	115.127	-2.1187	1.19643	209.453
-2.41744	-1.31479	151.459	-2.17303	1.14243	207.732
0.592646	-2.26594	75.3429	-2.39266	0.046393	181.111
-2.27239	-1.73108	142.7	-2.41164	1.15182	205.529
-1.28658	-2.39197	118.275	-1.42075	2.24574	237.681
-1.58468	-2.0493	127.714	-1.6236	1.11218	214.412
0.232628	-2.36427	84.3806	-2.16683	0.336308	188.822
-1.4246	-2.27699	122.032	-2.2354	1.4554	213.067
-1.02914	-2.25423	114.538	-1.58303	2.08129	232.743
-0.533243	-2.47562	102.156	-2.31318	1.31975	209.706
-1.18915	-2.38469	116.504	-0.804916	1.52604	242.19
-1.44834	-2.29948	122.205	-2.22433	1.18375	208.021
-1.06071	-2.40261	113.821	-2.53194	0.815945	197.862
-1.9633	-1.03668	152.165	-2.02757	-1.72212	139.657
-1.64296	-1.80619	132.29	-2.44601	-0.237398	174.457
-2.38208	-1.27174	151.903	-2.0504	-1.08424	152.13
-2.05061	-1.57387	142.493	-2.373	0.856154	199.839
-1.34893	-2.06465	123.158	-2.44731	1.04685	203.159
-1.79312	-1.85695	133.998	-1.87153	1.82679	224.307
-2.23259	-1.75998	141.751	-1.08662	1.8811	239.987
-0.87059	-2.35831	110.262	-2.41715	-0.036643	179.131
-0.370743	-2.48878	98.4728	-2.14309	1.011	205.256
-1.05309	-2.28324	114.76	-2.22954	1.36279	211.435
1.45087	-2.33925	58.1916	-1.26326	2.17548	239.857
-1.59448	-1.648	134.054	-1.89677	0.784007	202.457
-1.67276	-2.03304	129.447	-1.52381	1.96779	232.247
-1.71607	-1.92731	131.682	-2.31917	0.933404	201.923
-1.88959	-1.81935	136.085	-1.54595	1.38648	221.887
-0.937201	-2.64769	109.492	-1.73239	1.92823	228.062
-0.715706	-2.20441	107.987	-2.544	0.716351	195.726
-1.77074	-1.7301	135.665	-2.49546	0.73279	196.365
-2.07793	-1.42131	145.628	-2.17969	1.45416	213.709
-2.31044	-1.05107	155.538	-2.17044	1.0481	205.776
-0.719336	-2.59455	105.496	-2.25501	0.817328	199.923
-1.6185	-2.03413	128.508	-2.2586	0.610368	195.123
-1.0277	-2.64106	111.262	-1.95253	1.37421	215.138
-1.91769	-2.02854	133.391	-1.63428	1.88481	229.072
-0.710586	-2.50516	105.836	-1.69312	2.06125	230.6
-1.24391	-1.75209	125.373	-2.27987	0.297179	187.427
-0.811094	-2.28036	109.58	-2.27695	1.37865	211.194
-0.21948	-2.53056	94.957	-2.33059	0.501895	192.153
-1.15713	-2.50159	114.823	-2.21546	0.488751	192.441
-0.711288	-2.51531	105.79	-2.1518	1.14624	208.044
-0.606826	-2.48115	103.743	-2.00981	-1.7016	139.747
0.629811	-2.63594	76.5621	-1.88786	-1.12937	149.111
-0.068927	-2.56858	91.5371	-2.28755	-1.41421	148.275
-0.664547	-2.17624	106.981	-2.4596	0.035234	180.821
-1.77489	-1.77493	134.999	-1.61151	1.83693	228.74
-1.15194	-2.45285	115.156	-2.04776	1.48125	215.88
0.083186	-2.5627	88.1408	-1.97372	0.785872	201.711
-0.27295	-2.83932	95.4911	-2.44456	-0.31714	172.608
-0.691036	-2.6509	104.611	-2.16182	-0.059392	178.426
-1.3727	-2.39766	119.792	-2.66354	-0.077071	178.343
-0.771587	-2.50501	107.12	-2.30045	0.918792	201.772
-1.34451	-1.85044	126.002	-1.96974	1.33858	214.199
-0.614353	-2.72048	102.725	-1.01334	2.11246	244.373
-2.03676	-1.64011	141.157	-2.51069	0.09617	182.194
-1.47288	-2.17071	124.158	-2.55148	-0.191837	175.7
-1.70721	-1.5493	137.776	-2.26651	0.972492	203.223
-1.75246	-1.05723	148.898	-1.95667	1.73565	221.574
-2.49358	-0.115886	177.339	-2.02085	1.98593	224.501
-2.01912	1.29149	212.604	-2.01016	-0.244841	173.056
-1.50452	1.57883	226.38	-2.63629	0.474017	190.193
-1.73645	2.14939	231.066	-2.50847	0.009646	180.22
-1.1712	2.69376	246.502	-2.445	-0.555634	167.197
-1.77057	1.92746	227.429	-2.28955	0.905686	201.582
-0.873049	2.75113	252.394	-1.27901	1.72041	233.372
2.14743	0.104295	357.219	-1.92905	1.54567	218.704
2.64683	-0.214282	4.62846	-1.79518	1.88775	226.44
2.83003	0.273781	354.474	-2.29082	0.65783	196.022
2.05352	-1.23115	30.9439	-2.74479	-0.278114	174.214
-1.45298	-2.22121	123.19	-1.64992	-1.25003	142.851
-1.84451	-2.10252	131.26	-2.31445	0.771557	198.437
-1.38465	-2.56056	118.403	-1.99271	1.19718	210.997
-0.500778	-2.5156	101.259	-2.20479	0.387778	189.975
-1.28139	-2.31493	118.966	-2.0759	0.767074	200.28
-1.60816	-2.081	127.696	-1.94921	1.6985	221.068
-0.077522	-2.53357	91.7526	-2.15048	1.52329	215.312
0.200306	-2.05948	84.4449	-2.30279	0.659022	195.97
1.00338	-2.17521	65.237	-2.4545	1.00815	202.33
-0.261053	-2.37545	96.2714	-2.48645	-0.694835	164.387
-1.88496	-1.77022	136.798	-2.2261	1.21112	208.549
-0.374608	-2.31752	99.182	-1.60611	-1.91808	129.941
-1.21839	-2.14667	119.578	-2.59753	-0.775502	163.377
-1.32856	-2.3455	119.529	-2.16988	1.13698	207.654
-0.605833	-2.31133	104.688	-1.99932	-1.47909	143.506
-1.24094	-2.47056	116.67	-2.17645	-1.26618	149.811
-1.20431	-2.4059	116.591	-2.2832	1.61296	215.239
-1.8367	-1.76996	136.06	-2.292	1.33022	210.13
-0.708747	-2.24351	107.532	-2.45074	0.702235	195.989
-1.81275	-1.90429	133.589	-2.45121	0.203786	184.752
-1.529	-1.79239	130.466	-2.24417	0.486061	192.221
-1.16718	-1.8679	122	-2.30387	0.450312	191.06
-1.20555	-2.20483	118.669	-2.37301	0.560663	193.293
-1.24518	-2.55746	115.961	-1.56116	-1.75465	131.66
-1.90645	-1.53718	141.121	-2.10597	1.40628	213.733
-0.915733	-2.18808	112.71	-1.57521	1.96808	231.327
-1.13285	-2.38017	115.452	-1.67334	1.94337	229.27
-0.711466	-2.46166	106.12	-2.26635	0.903506	201.735
-0.393818	-2.56644	98.7239	-2.39596	0.661708	195.439
-0.251091	-2.1238	96.7426	-2.0816	1.7572	220.17
-1.10191	-2.41591	114.518	-2.61655	0.546229	191.792
-2.23233	-1.35911	148.666	-2.53136	0.379985	188.537
-0.739651	-1.99339	110.357	-1.95464	-0.629815	162.14
-0.526495	-2.62983	101.321	-1.65219	1.81944	227.758
-1.25212	-2.14553	120.268	-2.42234	0.413185	189.68
-1.74096	-2.01257	130.861	-2.3766	0.75602	197.646
-1.08589	-2.29154	115.355	-1.878	1.26082	213.876
0.529242	-2.08733	75.7725	-2.64265	0.438746	189.427
-0.343881	-2.60446	97.5216	-2.22065	1.29642	210.277
-0.921869	-2.65556	109.144	-2.42411	0.785186	197.947
0.790234	-2.19691	70.2162	-2.47544	0.499015	191.397
-0.347534	-2.64795	97.4771	-2.25014	0.332004	188.393
-0.048576	-2.61249	91.0652	-1.76101	1.96754	228.17
-0.94978	-2.44281	111.246	-2.4958	1.02401	202.308
-0.850078	-2.14034	111.661	-1.50247	-0.310136	168.337
0.487307	-2.47977	78.8823	-1.91458	-0.307175	170.885
-1.1051	-2.58701	113.131	-1.81748	1.611	221.554
-0.628647	-2.59219	103.632	-2.27554	0.375781	189.377
-0.277706	-2.78015	95.7043	-1.83573	1.73184	223.332
1.5355	-1.82523	49.9273	-2.28508	0.51495	192.7
-0.244345	-2.56603	95.4395	-2.37398	0.645465	195.211
-1.36528	-1.99568	124.377	-2.72325	-0.026499	179.442
-1.64611	-1.80678	132.336	-1.9165	1.09204	209.675
-0.511265	-2.71341	100.671	-2.47149	1.10393	204.069
-2.20203	-1.70441	142.26	-2.1697	-0.343247	171.01
0.382372	-2.55597	81.4917	-2.64594	0.021985	180.476
-2.24574	-1.52938	145.745	-1.66628	1.4558	221.143
-0.217682	-2.28851	95.4336	-2.38599	0.628246	194.751
-2.26714	-1.52984	145.989	-2.30655	-0.818753	160.457
-0.8268	-2.48654	108.392	-2.26268	-0.655976	163.833
-1.26886	-2.63087	115.748	-1.7408	1.53363	221.38
-2.08092	-1.82293	138.781	-2.67074	0.139735	182.995
-0.388041	-2.25233	99.7752	-2.57472	0.761509	196.476
-1.27965	-2.24482	119.685	-2.54488	-0.284835	173.614
-1.19805	-2.36127	116.902	-2.68922	0.528624	191.121
-1.50348	-2.05461	126.195	-2.57494	-1.2204	154.641
-1.28992	-2.33097	118.959	-2.40953	0.918078	200.858
-1.95508	-1.93961	135.228	-2.24711	-0.000882	179.978
-0.806688	-2.4982	107.896	-2.29786	-0.193999	175.174
-1.50737	-1.86248	128.984	-2.54468	-0.866728	161.191
-1.19902	-2.35408	116.991	-2.07956	1.20922	210.177
-0.750189	-1.91486	111.394	-2.27577	-1.50411	146.538
-1.94	-1.75281	137.902	-2.61792	-0.685933	165.318
-1.04615	-2.1353	116.102	-2.61804	-0.440635	170.446
-0.731551	-2.29736	107.663	-2.44486	0.672032	195.37
-0.866142	-1.63102	117.97	-1.84258	-1.01107	151.245
-1.69287	-1.96099	130.803	-2.41112	0.47041	191.04
-2.0764	-1.43254	145.398	-2.23562	1.08094	205.804
-1.45818	-1.60597	132.239	-2.13395	0.015971	180.429
-1.64446	-2.02229	129.117	-2.50356	-0.498193	168.746
-0.96578	-2.49586	111.154	-2.16089	0.908334	202.8
-0.032022	-2.80112	90.655	-1.78536	2.03447	228.731
-1.58047	-2.11992	126.706	-2.58372	0.092408	182.048
-1.7026	-1.65286	135.849	-2.65995	0.876786	198.244
-1.94267	-1.77646	137.559	-2.69672	-0.545539	168.564
-1.95676	-1.76015	138.028	-2.16813	1.20064	208.976
-1.48194	-2.08738	125.373	-2.00856	-0.981998	153.946
-1.66369	-2.24833	126.5	-2.74535	0.033391	180.697
-1.83939	-1.6266	138.513	-2.34622	-0.462255	168.854
-1.34558	-2.07172	123.004	-2.03114	-1.24419	148.51
-1.55825	-2.12987	126.19	-2.37071	0.006223	180.15
-1.41112	-2.24991	122.095	-2.082	1.74981	220.045
-1.93121	-1.61718	140.058	-2.48659	0.715527	196.053
-1.98141	-1.62934	140.569	-2.39989	-0.569335	166.654
-1.8318	-1.6763	137.538	-2.29913	-0.439151	169.186
-1.29811	-2.53507	117.115	-2.28436	0.672509	196.404
-0.978268	-2.55468	110.953	-2.17142	0.066439	181.753
-1.29744	-2.33639	119.044	-1.83135	1.49773	219.277
-1.18826	-2.12364	119.229	-1.98773	0.554247	195.58
-1.22529	-2.00263	121.46	-2.26492	0.418913	190.479
-0.13681	-2.22677	93.5158	-2.45482	-0.775533	162.467
-0.005262	-2.68801	90.1122	-2.52399	0.656743	194.585
0.515014	-2.69593	79.1849	-1.95794	1.32998	214.187
-1.10555	-2.14563	117.26	-2.04345	0.86925	203.044
-1.77497	-2.12855	129.824	-1.97053	-0.823285	157.325
-1.57219	-2.55354	121.62	-2.00277	1.19503	210.824
-0.730283	-2.75917	104.825	-2.43222	0.635011	194.632
-1.38292	-2.25527	121.516	-2.6117	0.516713	191.191
-0.94756	-2.61177	109.941	-2.38664	-0.322119	172.313
-1.43949	-2.35606	121.424	-2.25371	-1.13131	153.344
-0.215733	-2.49986	94.9323	-2.1666	-0.985432	155.543
-0.326075	-2.46009	97.5503	-2.03165	-0.102899	177.101
0.577872	-2.50367	77.0032	-2.23354	0.651153	196.253
1.10704	-1.9208	60.0433	-2.12494	0.764712	199.792
-1.42527	-2.35202	121.215	-2.33081	0.823018	199.448
0.02723	-2.5226	89.3815	-2.55659	0.791123	197.194
-0.379114	-2.38054	99.0487	-2.01823	-1.29598	147.294
-1.46127	-1.73928	130.036	-2.39111	0.831336	199.171
-1.39447	-2.40997	120.055	-2.30608	0.269148	186.657
0.024014	-2.59923	89.4707	-2.20977	1.39564	212.276
-0.326692	-2.08775	98.8935	-2.54009	0.421176	189.415
-0.193594	-2.84255	93.8961	-2.11421	-1.42641	145.993
0.187698	-2.90866	86.3078	-2.47951	0.246839	185.685
-1.40562	-2.05695	124.347	-1.58626	1.59291	225.12
-1.08853	-2.807	111.196	-1.15953	2.37661	243.993
-1.13381	-2.22336	117.02	-2.0527	1.74417	220.354
0.645754	-2.46263	75.3066	-2.3518	0.579249	193.837
-0.182403	-2.29349	94.5472	-2.55001	0.811927	197.662
-0.239558	-2.65643	95.153	-2.10437	1.43778	214.342
-0.956331	-2.81325	108.775	-2.4192	1.06678	203.796
-0.67951	-2.60119	104.64	-1.95512	1.31816	213.988
-1.73459	-1.94982	131.657	-2.20585	0.487982	192.474
-2.01376	-1.80631	138.108	-2.11822	-0.796454	159.394
-1.22699	-2.40736	117.007	-1.7011	-1.46677	139.23
-1.87978	-1.79328	136.349	-2.35498	-1.65633	144.88
-1.66635	-2.097	128.472	-2.5583	-0.023974	179.463
-1.14214	-2.41766	115.287	-2.04005	1.54308	217.104
-2.01098	-1.45774	144.062	-1.79087	-0.760131	157.001
-1.43513	-2.42819	120.584	-2.43791	0.16384	183.845
-1.00677	-2.4473	112.361	-2.57213	0.063017	181.403
-0.356864	-2.58443	97.8618	-2.3727	-0.232085	174.413
-0.627554	-2.75261	102.843	-1.63637	1.59835	224.327
-0.683815	-2.79008	103.771	-2.51442	0.55468	192.44
-0.62269	-2.66659	103.144	-2.31403	0.678145	196.334
-1.12322	-2.56263	113.668	-2.15065	1.28046	210.769
-1.56111	-2.4141	122.889	-2.66894	0.421142	188.967
-1.24753	-2.48448	116.662	-2.59493	-0.555066	167.926
-1.38963	-2.30647	121.069	-2.14351	-1.19046	150.953
-1.09482	-2.49379	113.702	-2.19311	1.30788	210.81
-1.20233	-2.59754	114.838	-2.53492	0.455811	190.194
-1.47863	-2.1775	124.178	-2.24527	1.02238	204.482
-1.30402	-2.31817	119.359	-2.42374	0.950778	201.419
-0.78569	-2.55784	107.075	-1.2282	2.26606	241.542
-1.10461	-2.261	116.038	-2.18802	1.68017	217.521
0.228231	-2.89429	85.4912	-1.54097	2.07528	233.405
0.930396	-2.12709	66.3752	-2.04201	1.05729	207.374
-0.872351	-2.32932	110.531	-1.59949	1.37107	220.603
-1.19869	-1.98174	121.168	-1.90599	1.35393	215.388
-1.85932	-1.92019	134.077	-2.33987	1.38081	210.546
-1.17738	-2.17794	118.395	-2.4279	-0.300443	172.946
-1.77517	-2.24749	128.303	-2.19314	0.476101	192.248
-1.39533	-2.08121	123.84	-2.47864	-1.16742	154.78
-2.12936	-1.43962	145.938	-2.36814	0.765975	197.924
-2.09639	-1.37264	146.785	-1.98105	1.32428	213.762
-2.25071	-1.07459	154.478	-2.36307	0.982157	202.569
-1.05781	-2.55241	112.511	-2.83707	-0.077937	178.426
-1.1382	-1.88073	121.182	-2.37843	0.942324	201.613
-0.847153	-2.32883	109.99	-2.41174	1.02176	202.96
-1.45021	-2.15452	123.944	-2.37388	0.574559	193.606
-1.49062	-2.3633	122.241	-2.71932	-0.015001	179.684
-0.947203	-2.51701	110.622	-2.33541	0.540982	193.042
-1.5208	-2.11852	125.673	-1.97931	-1.21302	148.498
-1.57846	-2.10895	126.813	-2.23985	0.366761	189.299
-1.13463	-2.26573	116.601	-2.43473	-0.101013	177.624
-1.5097	-2.47544	121.378	-2.59862	0.155644	183.428
-1.72016	-2.23328	127.605	-2.36014	-1.14818	154.058
-1.01783	-2.4097	112.899	-2.21772	0.782655	199.438
-1.37045	-2.41102	119.614	-2.31595	1.0392	204.166
-1.28972	-2.22676	120.079	-2.34256	1.07459	204.642
0.183566	-2.37467	85.5797	-2.25764	1.13233	206.636
-0.559315	-2.9808	100.627	-2.53296	0.500929	191.187
-1.75219	-1.96174	131.771	-2.25378	0.403538	190.151
-2.05495	-1.68924	140.579	-2.20366	1.13327	207.215
-1.4033	-1.47458	133.581	-2.60458	-0.157943	176.53
-2.43755	0.649623	194.923	-2.53911	0.607466	193.455
-2.08979	0.685394	198.158	-2.46693	0.569328	192.995
-1.65761	1.77335	226.932	-1.99492	1.75621	221.359
-1.18025	2.47892	244.54	-2.1034	1.6033	217.316
-1.79223	1.85744	226.024	-2.35826	0.662892	195.7
-1.47824	2.16942	235.73	-2.55546	-0.612482	166.522
-0.960009	2.70496	250.46	-2.5987	0.768574	196.476
-0.309038	2.35576	262.526	-2.60096	0.314847	186.902
0.041357	2.70457	270.876	-2.0956	-1.31234	147.944
0.426985	2.47341	279.794	-2.62082	0.235549	185.136
-0.079805	1.98859	267.702	-1.58736	1.93019	230.567
-0.168466	2.70548	266.437	-2.32417	-0.139535	176.564
-1.62477	2.08356	232.053	-1.42528	1.39162	224.315
-1.19175	2.44082	243.976	-2.06002	1.75004	220.349
-0.80314	2.58971	252.77	-2.6565	0.318949	186.846
-0.95125	2.71654	250.701	-2.27709	1.47117	212.865
-0.472542	2.39628	258.845	-1.93603	1.53666	218.44
-0.532522	2.53111	258.119	-2.36955	-0.381928	170.844
-1.08388	2.46748	246.286	-2.42147	0.833806	199.001
-2.15458	1.77301	219.451	-2.60855	0.920976	199.446
-1.82286	1.41258	217.773	-2.60242	-1.22316	154.826
-0.737303	2.35289	252.601	-2.12127	0.668878	197.501
-1.2918	2.24059	240.035	-2.36327	0.973109	202.38
-2.05055	1.4552	215.362	-2.4172	0.250298	185.912
-0.981488	2.12392	245.198	-2.3961	0.916327	200.928
-0.56472	2.5314	257.424	-2.27515	1.33156	210.339
-0.414068	2.76147	261.472	-0.71105	-1.84963	111.028
-0.121359	2.34547	267.038	-2.21174	0.840585	200.81
-1.31171	1.85654	234.757	-2.20257	0.111253	182.892
-1.00393	2.50447	248.156	-2.41352	0.315688	187.452
-1.334	2.1954	238.716	-2.1231	0.198782	185.349
-1.22876	2.141	240.148	-2.30587	1.21554	207.796
0.39448	2.39755	279.343	-1.95937	-1.26432	147.167
-0.500359	2.38232	258.139	-1.25511	-1.29509	134.102
-1.27204	2.17794	239.713	-2.53512	-0.146844	176.685
-1.41413	1.86531	232.834	-2.44742	0.334177	187.775
-0.840521	2.33421	250.197	-2.08848	1.38488	213.549
-0.62088	2.59561	256.547	-2.52169	0.199689	184.528
0.364262	2.73029	277.599	-2.69211	0.206784	184.392
-0.087429	2.54664	268.034	-2.23678	1.17785	207.771
-0.94759	2.7187	250.784	-2.46715	-0.242034	174.397
-1.02917	2.23632	245.288	-2.38261	0.3791	189.041
-0.83553	2.01956	247.524	-2.23471	0.027022	180.693
-0.371116	2.71545	262.218	-1.99571	-0.767425	158.966
0.37875	2.65997	278.104	-2.12411	-1.01796	154.394
-0.542415	2.53825	257.938	-2.34404	0.321901	187.819
-1.19038	2.51909	244.707	-1.69694	1.40923	219.708
-1.48508	2.30592	237.217	-1.5182	1.56606	225.889
-0.390751	2.41196	260.798	-1.90855	1.33448	214.962
-1.5347	1.85495	230.397	-1.91585	1.77646	222.838
-0.471811	2.52426	259.413	-2.41004	0.673387	195.611
-0.476829	2.44975	258.985	-2.62709	-0.222858	175.151
-1.21693	2.18877	240.926	-2.48916	0.642911	194.482
-0.835371	2.47201	251.328	-2.33733	0.132249	183.238
-0.838854	2.58487	252.02	-1.83531	1.19372	213.041
-0.826002	2.21158	249.52	-2.27282	0.928849	202.229
-0.257373	2.7412	264.636	-2.33414	-0.011218	179.725
-2.04736	1.37294	213.845	-2.36416	0.870497	200.214
-1.96715	1.17196	210.785	-2.22964	0.457919	191.606
-2.21556	0.779166	199.376	-2.51741	-0.252744	174.267
-0.627459	2.52694	256.055	-1.8332	1.41135	217.592
-1.10743	2.13258	242.558	-2.54125	0.120856	182.723
-1.19972	2.69328	245.989	-2.46631	-0.868115	160.608
-0.314106	2.68206	263.32	-1.65687	-2.05484	128.88
-0.196322	2.58973	265.665	-2.49317	-0.346675	172.084
-0.617214	2.12283	253.788	-2.49101	1.11118	204.04
-1.29759	2.16973	239.119	-2.38721	-1.27719	151.853
-1.25876	2.60916	244.246	-2.07855	-0.055166	178.48
-0.047376	2.48942	268.91	-2.38044	0.878105	200.248
-1.75778	1.98112	228.418	-2.2476	-0.443032	168.849
-2.17141	1.48272	214.327	-2.5031	0.58375	193.127
-0.303935	2.54405	263.187	-2.46605	0.812428	198.234
-0.741756	2.47735	253.332	-2.29791	0.726516	197.545
-0.026983	2.37524	269.349	-1.9144	1.41658	216.5
-1.49511	2.24397	236.325	-2.15506	1.0506	205.989
-1.34731	2.17843	238.264	-2.20508	0.377973	189.727
-0.90794	2.61032	250.821	-2.16481	0.700822	197.938
0.550352	2.45867	282.617	-2.36201	-1.37709	149.757
0.367672	2.57662	278.121	-2.13868	-1.43389	146.16
-0.227136	3.08879	265.794	-2.16607	-0.491408	167.218
-1.13233	2.62755	246.687	-2.23157	-0.05339	178.629
-1.0888	2.75281	248.42	-2.14267	1.47084	214.468
-1.54323	2.3277	236.456	-2.10058	0.817461	201.264
-1.32044	2.24268	239.511	-2.2138	-0.006757	179.825
0.404987	2.56333	278.978	-2.32868	0.111545	182.742
-0.161592	2.71113	266.589	-2.2604	-1.06673	154.736
-0.019321	2.67814	269.587	-1.50613	-0.749712	153.537
-0.391025	2.34144	260.519	-2.51269	-0.419996	170.511
-0.415586	2.77477	261.482	-2.25654	-0.334135	171.577
-0.582119	2.81081	258.299	-2.05955	1.40174	214.239
-0.539383	2.92649	259.557	-2.59533	0.917471	199.469
-0.635279	2.70804	256.798	-2.35228	0.705199	196.688
-1.46895	2.11033	235.159	-1.76288	1.22522	214.8
-0.109282	2.8757	267.824	-2.11829	0.987155	204.986
-0.303135	2.7922	263.804	-1.97935	1.42237	215.701
-0.619085	2.66152	256.906	-2.0281	1.65183	219.162
-0.311095	2.71517	263.464	-2.05913	1.03758	206.743
-0.627462	2.2387	254.343	-2.42771	0.914158	200.634
-1.33959	2.15048	238.08	-1.77613	0.839999	205.311
-1.16465	1.613	234.169	-2.26058	1.1819	207.602
-0.12131	2.41707	267.127	-2.82172	-0.059841	178.785
-0.860847	2.53701	251.257	-2.75098	0.237254	184.929
-0.258333	2.56453	264.248	-2.32118	0.984603	202.986
2.18654	-0.393991	10.2144	-2.00243	1.60452	218.705
2.41765	-0.775773	17.7903	-1.9287	1.25207	212.991
2.33695	0.00352	359.914	-2.51233	0.998525	201.675
1.92497	-0.256395	7.5868	-2.29832	-1.47917	147.235
2.02298	-0.625405	17.179	-2.32536	0.912629	201.428
2.4027	-0.99966	22.5901	-1.9425	1.81461	223.05
2.61365	0.371125	351.918	-1.01777	2.67489	249.169
2.48692	-1.08745	23.6182	-2.764	0.452708	189.302
2.03154	-0.109581	3.08753	-2.02046	1.42139	215.126
2.71975	-0.165652	3.48541	-2.33905	0.937947	201.851
2.54872	-0.863627	18.7188	-2.38408	0.402669	189.587
2.42812	-1.14952	25.3338	-2.0971	0.672188	197.772
2.64386	-0.562578	12.0126	-2.24213	1.0976	206.083
2.92259	-0.019796	0.388078	-2.52847	0.499065	191.165
2.07129	-1.51074	36.1059	-2.617	-0.258995	174.348
2.75464	-0.344552	7.12956	-2.57384	-1.08846	157.077
2.48433	0.495913	348.711	-2.6237	-0.373645	171.895
2.54717	-0.523399	11.6117	-2.36603	1.00873	203.09
2.69753	-0.760228	15.7391	-2.21655	0.792401	199.672
2.73963	-0.407869	8.46785	-2.37283	0.263276	186.331
0.871008	-1.95567	65.993	-2.52515	0.246077	185.566
-1.6313	-2.00945	129.07	-2.42683	1.31733	208.494
-1.38573	-2.19761	122.234	-2.02305	1.35093	213.734
-1.17369	-2.33093	116.727	-2.22838	-0.117808	176.974
-1.76731	-1.86919	133.395	-2.22958	1.19123	208.115
-1.97963	-1.63923	140.374	-2.57177	-0.896879	160.774
-2.1065	-1.006	154.472	-2.34156	-0.665219	164.141
-1.86673	-1.52176	140.813	-2.11925	0.864003	202.18
-1.70805	-1.8493	132.726	-2.15657	-0.824344	159.081
-0.764523	-2.45223	107.316	-1.83822	-1.36241	143.456
-1.59183	-2.04263	127.929	-2.51504	-0.936644	159.574
-1.64542	-2.02805	129.053	-2.28903	0.382606	189.489
-1.62592	-2.10332	127.705	-2.6851	0.746856	195.544
-0.700453	-2.01785	109.143	-2.34094	1.02068	203.558
0.160677	-2.6218	86.493	-2.09715	1.38143	213.374
-1.55858	-2.2356	124.883	-2.30801	0.432073	190.603
-2.26054	-1.68561	143.289	-2.15987	0.45683	191.943
0.620159	-2.2999	74.9094	-2.26249	0.958383	202.957
-1.25698	-2.4987	116.705	-2.28447	0.777778	198.802
-1.2139	-2.16385	119.292	-2.39621	1.28405	208.185
-0.921203	-2.4377	110.701	-2.66256	0.153494	183.299
-0.694712	-2.60491	104.933	-2.70352	-0.79534	163.607
-0.054014	-2.54443	91.2161	-1.39894	-1.349	136.041
-1.01631	-2.05233	116.345	-1.7727	-1.0154	150.196
-1.42101	-2.17478	123.161	-2.09294	1.31668	212.174
-1.39426	-2.22156	122.113	-2.39025	1.04977	203.711
-0.33364	-2.22549	98.5261	-2.54734	0.992114	201.279
-1.61936	-2.27096	125.492	-2.2602	1.19631	207.892
-1.98605	-1.99761	134.834	-1.93445	1.77442	222.529
-0.859814	-2.55513	108.598	-2.61412	0.05684	181.246
-1.37827	-2.18295	122.268	-1.65093	-1.92997	130.544
-1.061	-2.42906	113.595	-1.98702	-1.50453	142.868
-1.97891	-1.98947	134.847	-2.28386	0.691256	196.84
-0.37144	-1.98448	100.602	-2.60754	0.630419	193.591
0.658497	-2.42892	74.8313	-2.0888	1.61379	217.689
-0.330299	-2.43604	97.7216	-1.40733	2.02153	235.156
-0.096439	-2.57339	92.1462	-1.91856	1.07242	209.204
-0.706362	-2.44597	106.108	-2.06364	0.920069	204.03
-1.05855	-2.61195	112.061	-2.19259	0.655171	196.637
-2.18688	-1.57229	144.285	-2.3774	-1.56511	146.642
-1.39334	-2.04877	124.219	-2.24119	-1.40298	147.954
-1.06634	-2.23345	115.522	-1.69349	-1.37337	140.959
-1.39127	-2.22651	122	-2.50754	-0.403111	170.867
-1.22903	-2.05385	120.896	-2.78014	-0.161872	176.668
-0.935568	-2.30404	112.1	-2.3716	0.640906	195.123
-0.984949	-2.36697	112.593	-1.35069	2.1012	237.266
-0.024875	-2.17496	90.6553	-2.23286	0.721608	197.91
-0.892805	-2.38467	110.526	-2.57185	-0.772092	163.29
-1.97828	-1.67373	139.767	-2.30765	0.031816	180.79
-1.39991	-1.75925	128.511	-2.47576	-1.35678	151.276
-1.33819	-1.89548	125.222	-2.02747	1.15709	209.714
-0.594604	-2.6681	102.563	-1.92247	1.10667	209.927
-0.844448	-2.64232	107.723	-2.09698	1.41628	214.035
-1.09052	-2.23073	116.052	-2.28661	0.553189	193.6
-0.864696	-1.73979	116.428	-2.26345	-1.23212	151.438
-1.13892	-2.36628	115.702	-2.06024	1.71845	219.832
-0.694427	-2.50297	105.506	-2.31083	1.38862	211.003
-0.38348	-2.59071	98.4199	-2.25402	0.880516	201.338
-2.03416	-1.44312	144.646	-2.43796	0.673568	195.445
-2.16209	-0.565366	165.346	-2.51741	0.904601	199.765
-1.50769	-2.20826	124.323	-2.48336	0.223002	185.131
-1.26954	-2.62397	115.819	-1.30682	2.39042	241.335
-1.0515	-2.31898	114.391	-2.20165	1.40213	212.491
-1.28295	-2.41089	118.02	-1.29751	-1.37306	133.379
-1.57228	-2.19514	125.612	-1.70385	1.75537	225.853
-0.665133	-2.61267	104.283	-1.99648	1.42517	215.521
-0.452742	-2.60351	99.8649	-2.467	-0.562594	167.154
-0.588659	-2.51496	103.174	-2.17912	1.32628	211.326
0.051943	-2.61612	88.8625	-1.38571	2.19865	237.779
-1.29845	-2.34996	118.922	-1.96491	1.7424	221.565
-1.16698	-2.31896	116.713	-2.38702	0.849464	199.589
-1.69346	-1.85687	132.365	-2.0892	1.00032	205.585
-0.646365	-2.52114	104.38	-1.95765	1.37945	215.17
-1.76926	-1.85456	133.652	-1.53785	1.67432	227.433
-0.964272	-2.42457	111.688	-2.27485	1.5414	214.121
-0.655129	-1.9217	108.825	-2.64668	0.657651	193.954
-0.236774	-2.78468	94.86	-2.65433	-0.819915	162.834
-0.767784	-2.37933	107.884	-2.02596	1.36729	214.015
-1.30995	-2.32731	119.373	-1.91905	1.85422	224.016
-0.442251	-2.71796	99.2418	-2.60983	0.696427	194.941
-1.59237	-2.19384	125.973	-2.38655	1.27407	208.096
-1.99354	-1.58445	141.523	-1.81739	1.77994	224.404
-2.02292	-1.7848	138.578	-2.27245	0.211983	185.329
-0.004913	-2.48506	90.1133	-2.52365	0.783391	197.245
-0.679588	-2.41407	105.723	-2.39485	-1.40265	149.643
-1.35105	-1.95101	124.702	-1.59995	2.06606	232.246
-0.417074	-2.81814	98.4185	-1.92751	1.2159	212.244
-0.286024	-2.66361	96.129	-1.22052	2.49469	243.93
-0.55753	-2.49721	102.585	-2.6482	0.706016	194.928
-0.208889	-2.27232	95.2523	-2.12274	0.33149	188.876
-1.4061	-2.19753	122.613	-2.40063	0.519008	192.199
-0.0618	-2.77119	91.2775	-2.09583	-0.951046	155.592
-2.4762	-1.5763	147.52	-2.06758	1.49879	215.938
-2.17216	-0.457822	168.098	-2.11732	1.68549	218.521
-1.26637	-2.19869	119.94	-1.20427	1.69282	234.572
-0.951552	-2.59002	110.173	-2.1252	0.424378	191.293
-0.809669	-2.4596	108.221	-2.24986	1.05986	205.224
-1.54262	-2.01787	127.397	-2.65749	0.667666	194.103
-1.35449	-1.92531	125.127	-1.77269	1.64925	222.934
-0.070959	-2.77606	91.4642	-1.06426	2.08993	243.013
-0.89592	-2.41844	110.327	-2.25704	0.478404	191.967
-0.033865	-2.74302	90.7073	-1.46792	1.83178	231.293
-1.20172	-2.38452	116.747	-2.28357	0.251944	186.296
-1.65726	-1.13012	145.709	-1.82256	1.46502	218.793
-1.69042	2.20019	232.465	-2.54424	0.391685	188.752
-0.911884	2.68012	251.21	-1.65395	1.27761	217.685
-0.981073	2.20027	245.969	-2.48765	1.03353	202.561
-2.18551	1.84334	220.146	-1.78146	1.70803	223.794
-1.34584	2.0865	237.177	-2.44332	0.667881	195.288
-0.932893	2.44891	249.146	-1.67287	2.06194	230.947
-1.36956	2.56256	241.878	-2.34887	0.502955	192.086
-2.23325	1.40051	212.092	-1.90725	1.52036	218.56
-0.491781	2.58731	259.238	-1.85994	1.72196	222.794
-1.34665	2.41157	240.82	-2.36313	1.00193	202.976
-0.871179	2.33186	249.514	-2.02492	1.42939	215.218
-0.983618	2.50652	248.574	-2.18292	1.39253	212.535
-1.49496	2.18636	235.637	-2.61675	0.245645	185.363
-1.22113	2.32852	242.326	-1.78818	1.92123	227.054
-0.376225	2.46593	261.325	-2.68629	0.449351	189.496
-2.11727	1.49583	215.241	-2.53594	-0.259496	174.157
-1.31588	2.34493	240.701	-2.41661	1.00752	202.632
-1.94677	1.35587	214.856	-2.58666	0.18016	183.984
-0.215402	2.86169	265.695	-1.58055	2.07405	232.69
-1.6326	2.18212	233.197	-2.64186	0.579968	192.382
-1.72128	2.33566	233.611	-2.51123	0.874742	199.205
-1.58026	2.42508	236.91	-2.07686	1.07249	207.312
-1.6704	1.8588	228.056	-2.51799	0.974724	201.162
-1.5038	2.65646	240.486	-2.00374	1.81932	222.238
-1.93036	1.73467	221.944	-2.53323	0.210604	184.752
-0.311865	2.71842	263.455	-2.45302	-0.525752	167.903
-1.52733	2.51142	238.694	-2.07547	-1.17667	150.449
-0.973864	2.49961	248.714	-2.56345	-0.176101	176.07
-0.21129	2.60471	265.362	-2.15413	0.726256	198.631
-1.0495	2.33926	245.837	-2.31011	0.431392	190.578
-0.660356	2.40721	254.66	-2.48597	0.258563	185.938
-1.00465	2.63793	249.151	-2.33339	1.08374	204.912
-1.6769	1.99758	229.988	-2.39143	0.82839	199.106
-1.52682	2.53022	238.892	-2.48682	1.34879	208.474
-1.50686	2.16655	235.181	-2.011	1.8085	221.965
-2.32039	0.753916	197.999	-2.25171	1.31887	210.358
-1.59364	1.95023	230.746	-0.761768	2.41134	252.468
-1.36249	2.40247	240.442	-2.20505	1.43621	213.077
-1.64203	2.16191	232.782	-1.69244	-0.68011	158.107
-1.59373	2.032	231.892	-2.0698	1.2232	210.582
-0.807334	2.81048	253.973	-1.96398	-0.531154	164.867
-1.17412	1.50812	232.098	-2.52855	0.316724	187.14
-1.86893	1.89507	225.398	-2.28375	-1.31848	150.001
-1.04059	1.63169	237.473	-2.3091	1.16691	206.81
-0.623672	2.53272	256.166	-1.88577	1.26164	213.784
-1.12782	2.35658	244.425	-2.16143	0.784926	199.959
0.644854	2.09718	287.092	-2.09167	1.18529	209.539
2.35603	0.753112	342.273	-1.79227	1.75798	224.447
2.71563	-0.499741	10.4271	-2.39908	0.546218	192.826
2.28922	-0.567771	13.9294	-2.06788	1.68233	219.13
2.44897	-0.624049	14.2959	-2.24763	1.34245	210.849
2.48988	-0.475332	10.808	-1.55788	1.74215	228.196
2.4829	0.338602	352.234	-1.27683	2.08303	238.493
2.67398	-0.627517	13.2069	-0.846912	1.97027	246.74
2.51135	0.556405	347.508	-2.40988	0.148046	183.515
2.19473	0.717221	341.903	-1.4828	1.54123	226.107
2.56137	0.731354	344.064	-1.85093	1.79258	224.083
1.99874	-1.31674	33.3763	-2.22268	1.55276	214.938
2.58862	-0.717807	15.4983	-0.993807	2.17924	245.485
2.51904	0.772446	342.952	-1.78489	1.90504	226.865
2.29552	0.170348	355.756	-2.05864	-0.192731	174.652
2.701	-0.640613	13.3427	-2.63292	0.021745	180.473
1.87251	-0.031472	0.962894	-1.91019	1.74894	222.477
2.30398	-0.042553	1.05809	-2.00976	-0.462028	167.053
2.3948	0.581477	346.352	-2.7236	-0.361054	172.449
2.67473	-0.181749	3.88729	-2.00301	1.68996	220.155
2.42744	-0.075273	1.77612	-2.28868	1.38327	211.149
2.31677	1.06854	335.24	-2.45663	-0.447446	169.677
2.25388	1.20234	331.922	-2.11198	1.49412	215.277
2.06179	1.01296	333.835	-2.56409	0.66436	194.526
2.6591	-0.60444	12.8063	-1.31157	-1.58915	129.534
2.53548	0.414896	350.707	-2.56937	-0.071298	178.411
2.71951	-0.331527	6.95044	-1.75917	1.61683	222.586
2.75857	0.03246	359.326	-1.76889	1.76138	224.878
1.30868	2.49655	297.663	-2.59213	0.173001	183.818
2.32912	-0.194478	4.77302	-2.07376	1.13951	208.788
2.38359	-0.70206	16.4118	-2.44747	0.363277	188.443
2.84141	0.030009	359.395	-2.64652	0.202142	184.368
2.48698	0.949555	339.103	-2.3004	-1.20472	152.359
2.47555	-0.700853	15.8074	-2.58167	-0.295384	173.473
2.6757	0.203786	355.645	-2.42359	0.353279	188.293
2.46521	-0.789169	17.751	-1.90842	1.97169	225.934
2.26169	-0.909486	21.9064	-2.32808	1.20769	207.418
2.32503	0.385743	350.58	-2.01616	1.17934	210.325
2.41866	-1.26808	27.6676	-1.69029	-1.4671	139.043
2.38252	-1.15647	25.8918	-2.69015	-0.554349	168.356
2.46048	-1.03839	22.8811	-1.65579	-2.1724	127.314
2.66167	-0.498522	10.6084	-2.05979	-0.770908	159.481
1.63336	0.597145	339.918	-2.03341	-1.47003	144.135
2.02881	1.71547	319.784	-2.30958	-1.3542	149.615
2.5234	0.570115	347.269	-2.17742	-1.57392	144.139
2.79349	-0.046306	0.949666	-1.64543	-1.61206	135.587
2.29687	-0.746751	18.0102	-2.64724	0.387349	188.325
2.7566	0.530171	349.113	-2.05358	1.37077	213.723
1.69512	0.489688	343.887	-1.83054	1.71158	223.077
2.2961	-1.31533	29.8065	-2.14171	0.061412	181.642
2.09908	-1.04432	26.4511	-2.55192	1.13885	204.05
2.42622	-0.755656	17.2994	-2.41404	1.23081	207.015
2.27113	-0.520745	12.9141	-2.05366	-0.438506	167.947
2.50761	-0.685691	15.2933	-2.1067	-1.38066	146.76
-0.73271	-2.084	109.371	-2.49124	0.164645	183.781
0.653816	-2.35415	74.4785	-2.12149	1.42005	213.797
-1.57871	-2.10428	126.878	-2.47071	1.03546	202.738
-0.258289	-2.30401	96.3964	-2.2788	-1.12512	153.723
-0.64426	-2.33006	105.456	-2.28714	1.33387	210.251
-1.40534	-1.68097	129.897	-2.55772	-1.38911	151.493
-1.40279	-2.05777	124.282	-2.36331	0.559474	193.319
-1.53247	-1.75807	131.078	-1.84425	1.36879	216.583
-1.90015	-1.91526	134.773	-2.40024	1.03163	203.258
-0.990259	-2.21142	114.123	-1.65549	1.8637	228.386
-0.76899	-1.62576	115.314	-2.56502	0.1929	184.301
-1.82688	-1.23739	145.889	-2.6025	-0.995292	159.071
-2.43131	-0.354266	171.71	-2.29848	-0.537801	166.831
-1.97028	1.31996	213.819	-1.15898	2.24603	242.706
0.262572	2.9802	275.035	-2.70569	0.133292	182.82
-1.70217	2.02239	229.914	-2.34016	-0.938855	158.14
-0.908962	2.62369	250.892	-2.48025	0.098031	182.263
-0.335544	2.70071	262.918	-1.697	1.97317	229.303
-1.08839	2.45265	246.07	-2.03562	1.30214	212.606
-2.51943	0.423383	189.539	-1.53378	1.40084	222.406
-0.402889	2.75966	261.694	-2.51148	-0.499886	168.743
-0.852415	2.6829	252.374	-2.15181	-1.22045	150.439
-0.435125	2.60732	260.525	-2.09059	0.584054	195.609
-0.979112	2.61008	249.438	-1.94286	-0.670091	160.971
-2.18809	1.56491	215.572	-2.2046	0.640086	196.19
-0.817116	2.5722	252.376	-2.02485	1.31642	213.029
-0.48336	2.63442	259.603	-1.73561	-1.5228	138.737
-0.802803	2.52995	252.395	-2.10692	-0.371862	169.991
-1.70929	2.26238	232.928	-2.26001	1.01518	204.189
-0.988664	2.29593	246.703	-1.7062	1.99946	229.525
-1.77825	2.11985	230.008	-2.13094	0.407766	190.833
-0.811018	2.60452	252.704	-2.45334	1.29357	207.801
-0.789758	2.09022	249.302	-2.36322	1.23144	207.523
-1.60651	2.3825	236.008	-1.90161	0.259746	187.778
-0.841912	2.72073	252.806	-2.18589	1.27943	210.341
-1.74936	1.62575	222.903	-1.98096	1.59184	218.784
-0.416046	2.16169	259.106	-2.4918	0.019496	180.448
1.86056	1.41706	322.706	-2.08842	-1.4106	145.963
2.155	-0.102843	2.73224	-1.99388	1.35083	214.117
2.76343	-0.267801	5.53518	-1.89427	-1.28903	145.765
2.70378	0.141915	356.995	-2.5351	0.190703	184.302
2.55476	-0.411897	9.15882	-0.31918	2.35816	262.292
2.67693	-0.400996	8.51937	-1.96257	1.73334	221.451
2.30423	-0.262103	6.48943	-2.56004	-0.268424	174.014
2.21757	0.980074	336.157	-2.49922	-1.12345	155.795
2.41548	0.067706	358.394	-2.47693	0.758028	197.016
2.60842	0.110269	357.579	-1.15968	2.04828	240.483
2.5463	-1.24498	26.0557	-1.81921	1.58408	221.048
1.92459	0.653589	341.243	-2.21988	1.38655	211.989
2.55123	-1.07447	22.8388	-2.41371	-1.01656	157.161
2.17598	1.20835	330.956	-1.93631	0.861333	203.981
2.63395	-0.649152	13.8449	-1.79577	1.41423	218.222
2.74056	0.372178	352.266	-2.19063	0.522692	193.42
2.57376	-0.1711	3.80333	-2.61961	-0.497289	169.251
2.27344	-1.47531	32.9809	-1.76444	-1.44914	140.604
2.66947	0.577378	347.796	-2.40046	0.459824	190.844
2.36418	0.626124	345.166	-1.94446	1.43882	216.5
2.62402	-0.152415	3.32425	-2.45778	0.6057	193.844
2.60057	0.11702	357.424	-1.96157	-1.85585	136.586
2.08052	0.774621	339.579	-2.08608	-0.950866	155.496
2.55806	-0.624046	13.7097	-2.36056	-1.21644	152.737
2.4498	-0.364269	8.45754	-2.37868	0.103072	182.481
2.02441	-1.00105	26.312	-2.28754	-0.570249	166.002
2.08914	-0.369581	10.0322	-2.09123	-1.50423	144.272
2.43606	-0.858812	19.4197	-1.68925	-1.8952	131.712
2.73708	-0.856962	17.385	-2.66369	-0.600949	167.286
2.51784	-1.06092	22.8487	-2.30438	0.841085	200.052
2.67697	-0.385093	8.18606	-2.23044	1.40442	212.197
2.24903	1.15337	332.85	-1.82751	1.25171	214.408
2.35453	-0.488089	11.7114	-2.32378	0.496903	192.07
2.41958	-0.626775	14.5229	-2.54838	-0.644069	165.816
2.26476	0.73058	342.121	-1.98928	1.26881	212.531
2.54535	0.673072	345.188	-1.92961	1.51304	218.101
1.89536	0.647864	341.129	-2.46312	-0.545316	167.517
2.69274	-0.096486	2.05213	-2.63642	0.061334	181.333
2.61757	-0.715936	15.2969	-2.69696	0.498744	190.477
2.57041	0.044388	359.011	-1.98186	-2.0346	134.248
2.54293	0.441985	350.14	-1.72796	-1.6144	136.946
2.03605	-1.41447	34.7882	-2.43847	0.015313	180.36
2.81264	0.48996	350.118	-2.1775	1.04525	205.642
2.39312	1.18156	333.723	-2.17757	1.33452	211.502
2.6373	-0.817264	17.2175	-2.34048	0.553973	193.316
2.55451	-0.397954	8.85464	-2.16837	0.880724	202.105
2.77592	0.064027	358.679	-1.80693	1.96005	227.328
2.48361	1.22031	333.833	-2.27325	0.497351	192.341
2.46264	0.429188	350.114	-2.76292	-0.350804	172.764
2.7233	-0.571779	11.8575	-1.22755	2.39449	242.858
2.38932	1.1144	334.995	-2.59708	-0.086576	178.091
2.46585	-1.12268	24.4794	-2.57585	0.29391	186.509
1.89281	-1.51147	38.6085	-2.56445	0.639159	193.995
2.73922	-0.631757	12.9872	-2.58553	-0.272482	173.984
2.72127	-0.612435	12.6834	-2.58794	0.094966	182.102
2.46075	0.382177	351.172	-1.73863	1.84532	226.705
2.7511	-0.525002	10.804	-1.92595	1.52994	218.463
2.64421	-0.594605	12.6733	-2.64162	0.038285	180.83
2.42304	-1.19791	26.307	-2.35159	0.104662	182.548
1.99021	-2.07297	46.1669	-2.36436	0.095763	182.319
2.62135	0.001878	359.959	-2.27688	1.39667	211.525
1.56985	-1.71205	47.4809	-2.00474	1.57086	218.081
2.42977	-0.271484	6.37533	-2.06163	1.82062	221.448
2.28959	0.644061	344.289	-1.81005	1.84901	225.61
1.68232	0.575276	341.122	-2.28207	-0.133618	176.649
1.68217	-1.85871	47.8543	-1.76899	1.86433	226.503
2.13438	-1.10452	27.3611	-1.9591	1.47167	216.914
1.96239	-1.17904	30.9982	-2.57106	0.955268	200.382
1.72109	-1.50275	41.1254	-1.8972	1.21525	212.642
-0.224582	-2.53966	95.0535	-2.38	-0.672326	164.226
-1.20166	-2.27208	117.874	-2.24222	-1.77375	141.654
-0.614643	-2.83716	102.224	-2.53812	-0.797193	162.563
-1.32938	-2.19059	121.252	-1.68332	1.86193	227.884
-2.33787	-1.03542	156.112	-2.49745	-1.23981	153.599
-1.28778	-2.25299	119.752	-2.40741	0.726284	196.788
-0.969856	-2.37685	112.198	-2.37369	-1.42256	149.066
-0.996199	-2.45055	112.123	-2.64203	-0.81124	162.931
-1.66072	-2.1847	127.241	-2.12645	0.332951	188.899
-1.46328	-2.32377	122.199	-1.41522	-2.29422	121.669
-0.368471	-2.56483	98.1753	-2.43468	-0.139305	176.725
-1.3138	-2.34542	119.255	-2.65258	-0.074996	178.381
-1.56244	-1.94697	128.747	-2.37643	0.682933	196.033
-0.713825	-2.12022	108.607	-2.39859	0.174679	184.165
-1.10185	-2.18737	116.736	-2.42942	0.480913	191.197
-0.830709	-2.33308	109.599	-2.34273	0.457695	191.055
-1.10103	-1.9211	119.818	-1.69382	1.30343	217.579
-2.22652	-1.52359	145.616	-1.51562	1.96207	232.315
-2.00803	-2.06908	134.142	-2.45939	0.036465	180.849
-0.772443	-2.61482	106.458	-2.64539	0.536527	191.465
-1.13206	-2.06366	118.748	-2.61116	-0.348671	172.394
-0.779385	-2.06804	110.65	-2.51226	-0.725213	163.898
-0.353397	-2.21665	99.0583	-2.18616	1.07327	206.148
-1.16208	-2.19224	117.928	-2.44706	-0.649408	165.137
-0.833402	-2.46668	108.668	-2.18223	0.177474	184.649
-1.04154	-2.25597	114.782	-2.05106	-1.11648	151.439
-0.512799	-2.66835	100.878	-2.59852	0.074595	181.644
-1.23601	-2.27005	118.568	-2.13304	0.037722	181.013
-1.31225	-2.05321	122.584	-2.60728	0.333491	187.289
-0.180267	-2.39885	94.2975	-2.45262	0.372378	188.633
-2.22341	-1.56065	144.934	-2.5607	-0.184581	175.877
-1.91296	-0.587081	162.939	-1.4113	1.8534	232.712
-1.27362	-2.27562	119.235	-2.32193	0.88057	200.769
-2.11369	-1.21814	150.045	-2.41965	0.998864	202.431
-0.87084	-2.63026	108.319	-2.22643	0.636357	195.951
-1.42989	-2.15365	123.582	-2.07823	1.08302	207.525
-1.99277	-1.71619	139.265	-1.80798	1.54978	220.603
-1.02576	-2.2465	114.542	-2.4549	0.033557	180.783
-1.50372	-2.00856	126.82	-2.62459	-0.53699	168.437
-0.559446	-2.42501	102.991	-1.77758	1.51706	220.479
-0.497476	-2.56365	100.982	-1.84102	1.88474	225.672
-0.844927	-2.40341	109.369	-1.97354	1.69575	220.671
-0.807966	-2.75684	106.335	-1.68735	2.14142	231.763
-1.2895	-2.04443	122.241	-2.11126	1.2669	210.967
-0.173118	-2.10678	94.6975	-2.58869	-0.423362	170.712
-1.34224	-2.29705	120.299	-2.47223	-0.691432	164.375
-1.43617	-1.85929	127.684	-1.96208	1.80109	222.55
-1.15339	-2.48951	114.858	-1.65217	1.57072	223.552
-1.71119	-1.71776	134.89	-2.17464	1.04459	205.657
0.044714	-2.66157	89.0375	-1.99741	1.28862	212.828
-0.386992	-2.81073	97.8394	-2.24531	0.823315	200.137
-2.09975	-1.50344	144.397	-1.77963	1.20914	214.193
-0.528704	-1.98159	104.939	-2.40624	1.13722	205.296
-0.01053	-2.43855	90.2474	-1.83973	1.38687	217.01
-1.67827	-1.88871	131.624	-2.55365	-0.015462	179.653
-1.07601	-2.08446	117.303	-2.33862	-1.17034	153.415
-0.273989	-2.54063	96.1552	-1.96576	1.90035	224.031
-1.47379	-2.1256	124.736	-2.39501	1.02925	203.256
-1.14971	-2.40848	115.518	-2.04967	0.710263	199.113
-0.978663	-2.28555	113.18	-2.42	0.403426	189.464
-1.21627	-2.35566	117.308	-1.54496	1.60665	226.121
-1.88333	-2.07875	132.176	-2.63573	0.096849	182.104
-1.28123	-2.17362	120.517	-2.10065	1.40618	213.798
-0.709179	-2.15422	108.222	-2.60904	0.691825	194.851
0.029152	-2.37034	89.2954	-2.42796	0.867705	199.666
-1.44031	-2.32902	121.734	-2.55281	0.262508	185.871
-1.24288	-2.24636	118.955	-2.12196	-1.36505	147.247
-0.402238	-2.47872	99.2174	-2.46196	-0.192508	175.529
-1.72889	-1.87961	132.608	-1.63703	1.73616	226.683
-0.986453	-2.3191	113.043	-1.91681	0.675534	199.414
-1.78381	-1.79316	134.85	-2.1223	0.661898	197.322
-1.78292	-2.04392	131.098	-2.25572	0.631301	195.635
-1.64035	-2.24941	126.101	-2.53919	0.350539	187.86
-1.01569	-2.53652	111.822	-2.04644	1.50602	216.35
0.332205	-2.04184	80.759	-1.67694	1.88782	228.386
-1.29442	-2.09261	121.74	-1.67296	1.87365	228.239
-0.930541	-1.95727	115.428	-2.47418	0.803745	197.997
-0.540329	-2.61625	101.669	-2.26973	0.602353	194.863
-0.826784	-2.39565	109.041	-2.50071	-0.179458	175.895
1.04501	-2.28499	65.4235	-2.24691	1.00276	204.05
-0.809043	-2.15585	110.57	-2.50654	0.364874	188.282
0.039364	-2.26309	89.0035	-2.35201	0.361127	188.729
-0.20173	-2.52859	94.5614	-2.19066	1.10898	206.85
-0.964405	-2.30216	112.729	-1.93422	1.68025	220.981
-2.11389	-1.28504	148.704	-2.55648	0.346574	187.72
-0.627401	-2.37151	104.819	-2.70429	-0.298314	173.705
-0.65331	-2.09378	107.329	-2.44366	0.707085	196.138
-0.876232	-2.34144	110.517	-2.27269	-0.596988	165.282
-1.55935	-1.5419	135.322	-2.63155	-0.0377	179.179
-2.35855	-1.40786	149.166	-2.05565	1.23142	210.923
-1.31763	-2.35665	119.21	-2.52817	0.180563	184.085
-1.34446	-1.93154	124.84	-2.25317	1.02523	204.466
-0.296478	-2.77928	96.089	-2.47587	0.542228	192.353
-1.88312	-1.63929	138.96	-2.03268	1.56277	217.554
-1.6489	-2.0835	128.358	-2.25157	0.754557	198.527
0.054934	-2.05052	88.4654	-2.32321	-0.050779	178.748
-0.681793	-2.78591	103.752	-2.34494	-1.2165	152.581
-0.986132	-2.53961	111.221	-2.00306	-1.66923	140.194
-1.51457	-2.26927	123.72	-2.4239	0.918891	200.762
-0.539372	-2.15767	104.035	-2.6313	-0.471245	169.846
-0.794409	-2.53058	107.428	-2.42026	-0.030997	179.266
-1.58025	-2.03917	127.774	-1.3176	1.98212	236.386
-1.4534	-2.33741	121.873	-1.56239	2.02564	232.357
-1.79369	-1.99064	132.021	-2.52106	-0.795106	162.496
0.735226	-2.40446	72.9976	-2.0059	-1.69202	139.852
-1.5242	-2.32963	123.195	-2.54562	0.40108	188.954
-1.1872	-2.48799	115.509	-1.67985	1.80926	227.124
-1.15839	-2.32496	116.484	-1.79342	1.87469	226.269
-1.84394	-1.62906	138.541	-2.27869	0.996451	203.619
-0.174934	-2.43526	94.1087	-2.11579	1.07313	206.894
-0.445751	-2.57779	99.8105	-1.92107	1.70009	221.508
-0.060446	-2.70776	91.2788	-2.66778	1.01651	200.858
-1.38985	-2.26558	121.528	-2.50468	0.199065	184.544
-0.885107	-2.22164	111.723	-2.36588	0.604541	194.334
-0.622778	-2.5726	103.608	-1.54237	2.3014	236.171
-0.487862	-2.62552	100.526	-2.28424	1.63977	215.673
-0.922083	-2.17054	113.017	-2.39089	0.981431	202.318
-1.25454	-2.2806	118.815	-1.53177	1.71079	228.16
-1.08652	-2.18092	116.482	-0.340709	2.62192	262.596
-0.833734	-2.39964	109.159	-2.13736	1.32551	211.806
-0.723448	-2.33767	107.196	-2.46938	0.943314	200.907
-1.28933	-2.50776	117.209	-2.40396	0.688956	195.992
-1.16807	-2.39876	115.964	-2.14819	-0.441579	168.384
-1.21807	-2.23642	118.575	-1.98521	1.71572	220.835
-0.518618	-2.81383	100.443	-2.19806	1.37491	212.026
-1.20675	-2.16222	119.166	-2.30057	1.08847	205.32
-0.920136	-2.28739	111.913	-0.569414	2.5946	257.622
-2.27799	-0.668296	163.65	-2.02459	0.531035	194.697
-1.61339	-2.11384	127.353	-2.44773	0.521801	192.034
-0.291588	-1.92771	98.6014	-2.37034	0.10915	182.637
-1.9645	-1.46806	143.229	-2.43306	-0.833042	161.1
-1.19941	-2.14943	119.162	-1.35659	-0.994365	143.759
-1.98595	-1.77562	138.2	-1.94786	0.796666	202.244
-0.701489	-2.47895	105.8	-2.33652	-0.947997	157.916
0.014633	-2.28935	89.6338	-2.20759	0.598222	195.162
-0.196786	-2.7733	94.0588	-2.51683	0.708226	195.716
-0.759218	-2.35771	107.849	-2.53576	0.318045	187.149
0.410451	-2.43531	80.4332	-2.25534	1.34021	210.72
-1.62251	-1.6924	133.792	-2.34029	0.861834	200.217
-1.75166	-1.99183	131.329	-2.39874	0.911603	200.809
-0.216631	-2.25559	95.486	-2.18285	1.57162	215.753
-0.947271	-2.43758	111.237	-2.24215	1.0465	205.02
-0.615979	-2.8025	102.396	-2.03143	0.782758	201.073
0.233706	-2.4978	84.6547	-2.26406	0.853259	200.65
-1.12689	-2.06819	118.584	-2.18717	1.49095	214.282
0.416073	-2.36836	80.036	-2.34771	1.13175	205.737
-1.29239	-1.38955	132.925	-2.42537	0.768254	197.576
-1.88625	-1.98088	133.598	-2.10667	1.64308	217.952
-1.85046	-1.91556	134.01	-2.18705	0.275728	187.186
-2.11181	-1.33679	147.666	-2.11769	1.51865	215.645
-0.467804	-2.20961	101.954	-2.52294	1.03051	202.218
-0.484427	-2.10054	102.987	-2.17462	0.784529	199.838
-1.96176	-1.4788	142.991	-2.00864	0.263741	187.48
-1.54442	-2.2318	124.684	-1.33031	2.33433	240.322
-1.0083	-2.24627	114.174	-0.364086	2.19823	260.596
-1.23719	-2.3173	118.097	-0.879804	2.45144	250.257
-1.44382	-2.22877	122.936	-1.91159	-0.904126	154.687
-0.936395	-2.29572	112.19	-2.39671	1.54199	212.756
-1.9912	-1.54015	142.279	-0.76153	2.52219	253.199
-2.10216	-1.3197	147.88	-1.95486	0.916697	205.123
-1.41613	-2.33453	121.241	-2.1731	1.54481	215.408
-1.0382	-2.38987	113.481	-1.68797	1.72794	225.67
0.044542	-2.56469	89.005	-2.50145	-0.0131	179.7
-0.731593	-2.50272	106.295	-2.39141	1.09575	204.617
-0.315964	-2.53082	97.1164	-2.7388	0.524084	190.833
-1.22494	-1.95389	122.085	-2.47209	0.205396	184.75
-1.92018	-1.92616	134.911	-2.16281	1.55909	215.786
-0.991116	-2.06147	115.677	-2.14899	0.029175	180.778
-1.71886	-1.87739	132.476	-2.24826	0.490638	192.311
-1.04183	-2.43995	113.122	-2.21208	0.564874	194.325
-1.75464	-1.84224	133.605	-2.32459	0.529708	192.837
-1.59987	-2.26307	125.258	-1.86959	1.70604	222.381
-1.72362	-1.92601	131.826	-2.484	1.10896	204.058
-2.25259	-0.833873	159.686	-1.47402	2.42506	238.708
-2.35416	-1.24534	152.121	-2.1825	1.48528	214.237
-0.517747	-2.52789	101.575	-2.28393	-0.189552	175.256
-0.277731	-2.62717	96.0346	-2.54675	0.670048	194.74
-1.20934	-1.96126	121.659	-2.13659	1.20348	209.391
-2.31427	-1.33889	149.949	-2.36521	0.700749	196.503
-1.79415	-2.09902	130.522	-1.44269	2.15693	236.223
-1.1246	-2.43411	114.798	-2.1634	1.39517	212.818
-1.59293	-1.98527	128.743	-2.43092	0.17975	184.229
-0.351843	-2.44837	98.1777	-2.58976	0.974074	200.613
-0.49422	-2.41343	101.573	-1.73121	1.84613	226.84
0.342808	-2.39597	81.8576	-2.27273	0.95235	202.735
-0.996876	-2.31861	113.265	-1.96744	0.100642	182.928
-1.18292	-2.51923	115.153	-2.49287	0.379262	188.651
-0.930702	-2.42463	110.999	-1.76305	1.38766	218.206
-0.942284	-2.29369	112.334	-1.89931	1.49939	218.289
-1.35259	-1.87063	125.869	-2.26432	0.736265	198.012
-1.41656	-2.08376	124.208	-2.48625	0.767979	197.165
-1.25849	-2.10028	120.93	-2.71815	0.587127	192.189
-1.55191	-2.10345	126.42	-2.19794	1.41192	212.716
-1.52311	-2.09886	125.968	-1.08668	2.10346	242.679
-1.56451	-2.23003	125.052	-1.81226	1.8647	225.817
-2.07483	-1.53236	143.552	-1.18652	2.30537	242.766
-1.46497	-2.04419	125.627	-1.4971	1.81572	230.494
-2.09157	-1.56718	143.156	-2.52644	1.19399	205.295
-0.582864	-2.38845	103.714	-2.0559	1.72903	220.064
-0.746606	-2.42059	107.142	-1.61808	2.03672	231.534
-0.103193	-2.68153	92.2038	-2.12367	1.19874	209.443
-2.46818	-0.978569	158.373	-2.1512	0.777783	199.878
-0.73753	-2.74889	105.019	-1.82521	1.49888	219.393
-1.19237	-1.49532	128.569	-2.31081	0.749288	197.965
-1.59866	-2.05619	127.865	-2.39439	0.868634	199.94
-1.2487	-2.30804	118.414	-1.36771	2.13647	237.374
-0.362052	-2.42729	98.4836	-2.23955	1.53415	214.412
-2.0195	-1.48376	143.695	-1.98166	-0.606323	162.988
-1.04369	-1.84796	119.457	-2.02064	-1.59549	141.706
-0.873176	-2.15412	112.065	-1.98018	0.173703	185.013
-1.12702	-2.19179	117.212	-1.38573	-2.54075	118.608
-0.461159	-2.57407	100.157	-2.34173	0.698876	196.617
-1.63068	-1.67301	134.266	-2.31442	-0.513235	167.497
-1.81328	-1.5885	138.78	-1.92502	1.61742	220.037
-1.11002	-2.37625	115.039	-1.52189	0.686826	204.29
-0.358213	-2.72621	97.4856	-1.18603	2.60657	245.534
-1.66917	-1.77851	133.184	-2.24567	0.421397	190.628
-0.17299	-2.62536	93.7699	-2.0033	1.57927	218.25
-0.318689	-2.56318	97.0874	-0.980251	1.92919	243.064
-1.78952	-1.89177	133.409	-1.71788	1.66637	224.128
-0.552269	-2.68865	101.608	-2.50406	0.350573	187.97
-1.3175	-1.77704	126.553	-1.82477	1.54672	220.285
-2.24138	-1.48659	146.446	-2.15237	1.53113	215.427
-0.709208	-2.34022	106.86	-1.66368	1.94196	229.413
-2.57402	-1.14369	156.043	-2.38093	1.07994	204.398
-1.26725	-2.25572	119.327	-2.03166	1.79425	221.449
-0.275395	-2.51057	96.26	-2.10693	1.35153	212.679
0.739355	-2.58493	74.0381	-1.46281	2.25105	236.983
-1.16688	-2.339	116.514	-1.15784	2.28169	243.094
-1.42204	-2.26876	122.079	-1.96109	1.8844	223.858
-1.17781	-2.25663	117.561	-2.30524	1.49493	212.963
-1.62958	-2.00333	129.126	-2.2662	1.28458	209.546
-1.6494	1.76644	226.962	-2.18448	1.32241	211.189
-1.04421	2.2833	245.424	-1.93303	0.686827	199.561
-0.468845	2.56058	259.624	-2.3077	1.51911	213.356
0.022542	2.39929	270.538	-2.41175	1.10143	204.546
-0.852882	2.61986	251.968	-1.61651	1.83964	228.694
-0.107635	2.39398	267.426	-2.15571	1.3395	211.856
-0.445663	2.77951	260.891	-2.35466	1.29293	208.771
-0.817264	2.68401	253.065	-2.25315	1.23584	208.744
-0.100948	2.16642	267.332	-1.81277	1.80316	224.848
-0.742521	1.98677	249.508	-2.14204	1.43043	213.735
-1.70227	1.81515	226.838	-2.18174	1.37792	212.275
0.117271	2.61235	272.57	-1.99192	1.52158	217.375
0.096998	2.98554	271.861	-2.69024	0.723191	195.047
-1.05492	2.49581	247.087	-1.58088	2.18707	234.139
-1.54313	2.37586	236.996	-2.41535	-0.025941	179.385
-1.03625	2.42234	246.839	-2.57247	0.12805	182.85
-0.377374	2.86793	262.504	-2.15539	-1.36019	147.746
-1.7312	2.17244	231.449	-2.14883	-0.939063	156.394
1.51956	1.9556	307.848	-2.23312	0.73765	198.28
2.48146	0.53918	347.741	-2.20628	1.34881	211.44
2.23171	-0.113861	2.92067	-2.43332	0.439097	190.229
2.45562	-0.266273	6.18862	-2.42313	0.585898	193.593
2.60056	-1.15197	23.8919	-2.09775	1.67468	218.601
1.99229	-1.76826	41.5907	-1.53529	2.05669	233.259
2.46012	-0.208671	4.8483	-1.6347	1.61356	224.627
2.35891	-1.23788	27.689	-0.994072	2.26895	246.341
2.37708	0.335606	351.964	-2.26099	0.99908	203.84
2.72678	0.165768	356.521	-1.24018	2.31708	241.843
2.31322	0.24039	354.067	-1.62397	1.81045	228.108
2.23558	-1.52104	34.2306	-1.27975	1.95361	236.772
2.90526	-0.610794	11.8728	-2.50495	0.013428	180.307
2.76607	0.569535	348.365	-1.20828	2.50352	244.236
2.44753	-1.02192	22.6621	-2.2936	1.39131	211.241
2.75055	-0.054641	1.13805	-2.10391	1.24468	210.609
2.6949	0.20751	355.597	-1.75457	1.92942	227.717
2.12845	-1.28503	31.121	-2.45613	-0.254459	174.085
2.6845	-0.750714	15.6235	-2.44475	1.09981	204.221
2.60187	0.004275	359.906	-2.49995	-0.395654	171.007
1.9831	-2.14139	47.1978	-2.21021	0.809588	200.118
1.8797	-1.5399	39.3253	-1.21267	2.21431	241.293
2.7782	0.036403	359.249	-1.55681	1.87382	230.279
2.36729	-0.617971	14.6303	-2.22877	1.4707	213.42
2.15843	0.580712	344.942	-2.57206	0.27238	186.045
2.46856	0.085452	358.017	-2.36017	-1.07845	155.443
2.44795	-1.03414	22.9017	-2.41685	0.17141	184.057
2.39126	-1.36624	29.7414	-2.0059	1.61792	218.889
2.49138	-0.769096	17.1556	-1.95125	1.70027	221.068
2.54208	0.856074	341.388	-2.27522	-1.01776	155.9
2.29305	-0.463441	11.426	-2.65165	0.297331	186.398
2.52289	-0.589454	13.1508	-2.62197	0.384602	188.345
2.38278	-0.454288	10.7941	-2.00612	1.06646	207.995
2.51506	0.800002	342.355	-2.05456	1.71675	219.882
2.58876	0.826009	342.303	-2.5237	0.3105	187.014
2.39688	-1.05885	23.8341	-2.45637	1.072	203.577
2.00414	-1.83705	42.5092	-2.5005	0.585446	193.177
1.99579	-1.97283	44.6686	-1.90876	1.20592	212.284
2.37746	-0.425139	10.1385	-1.60167	1.53107	223.709
2.26011	-1.30982	30.0938	-1.31621	2.09477	237.858
2.41005	0.262974	353.773	-1.80612	1.36247	217.03
2.47917	-1.35941	28.7374	-1.11026	2.21477	243.375
2.47652	-0.380045	8.72449	-2.01074	1.64162	219.229
2.59475	0.481316	349.491	-2.50404	0.957168	200.919
2.67655	-0.286344	6.10642	-2.27085	1.40638	211.771
1.72157	-0.131583	4.37073	-2.05371	1.42791	214.81
2.23966	-0.715869	17.7256	-1.8521	-1.066	150.077
2.66676	0.083026	358.217	-2.29039	-0.567681	166.08
2.63009	0.148684	356.764	-1.58813	2.13763	233.39
2.28506	-0.853986	20.492	-2.5556	-0.347726	172.252
2.27745	0.04484	358.872	-2.62759	0.552453	191.874
2.40477	0.28213	353.309	-1.98027	-0.450042	167.196
0.065919	-2.53489	88.5104	-1.89388	1.79555	223.473
-1.67989	-2.08934	128.8	-1.14167	1.73467	236.649
-0.947036	-2.29167	112.453	-2.0692	0.591365	195.95
0.211077	-2.60774	85.3724	-2.50311	1.00391	201.854
-1.98036	-1.72218	138.989	-1.46217	1.66793	228.761
-0.638122	-2.28895	105.578	-0.62125	2.57368	256.429
-1.768	-1.52284	139.261	-2.47436	0.106664	182.468
-0.988386	-2.40552	112.337	-2.23722	0.965713	203.348
-1.41337	-2.10205	123.916	-1.66316	1.7237	226.024
-0.509531	-2.11699	103.533	-2.05399	1.36339	213.575
-0.914581	-2.40914	110.788	-2.36808	1.02041	203.311
0.330439	-2.12054	81.143	-2.36016	-0.166667	175.961
-1.10875	-2.44725	114.373	-2.28862	-0.343635	171.461
-1.02424	-2.03381	116.73	-1.93181	-0.639937	161.672
-1.79001	-2.16794	129.546	-1.80682	-1.60974	138.301
-1.48384	-2.00143	126.553	-1.75076	1.19005	214.205
-0.954201	-2.36588	111.965	-2.36567	1.2146	207.177
-1.78467	-1.6957	136.464	-0.477033	2.87129	260.567
-0.77886	-2.19359	109.548	-2.53655	0.512324	191.419
-0.925447	-2.3028	111.894	-2.48372	0.111966	182.581
0.117539	-2.53516	87.3455	-2.18493	1.34839	211.68
-1.71422	-1.95399	131.26	-2.09902	1.48435	215.266
-1.54622	-2.00352	127.659	-2.47143	0.066735	181.547
-1.09792	-1.87077	120.408	-2.19749	-1.14631	152.451
-0.875664	-2.74893	107.669	-2.3405	0.490221	191.83
-1.52537	-2.36128	122.862	-1.16731	2.25753	242.658
-1.02294	-2.60663	111.427	-1.9685	1.93732	224.543
-1.5773	-2.21281	125.481	-1.95232	0.514578	194.766
-2.07388	-1.83145	138.552	-2.40463	0.731938	196.93
-0.807011	-2.53883	107.634	-2.15135	1.01427	205.242
-1.28101	-2.34302	118.667	-2.76868	0.416453	188.554
-2.15984	0.610684	195.788	-2.12086	0.544766	194.406
-0.804691	2.37623	251.292	-1.73694	1.89012	227.418
-2.20311	0.973874	203.848	-2.36405	0.855629	199.897
0.341813	2.85765	276.821	-1.5177	-1.5922	133.628
-1.35131	2.4184	240.805	-1.70331	1.8602	227.521
-1.34612	2.31955	239.872	-1.69723	2.14284	231.619
-0.589817	2.66601	257.525	-1.53172	2.06204	233.394
-0.712171	2.19582	252.031	-2.01583	0.674933	198.511
-1.29306	2.26497	240.278	-2.28685	0.724186	197.572
-2.36496	1.37729	210.215	-2.60826	1.07183	202.34
0.757109	2.55771	286.489	-2.38932	0.184645	184.419
-0.840446	2.67335	252.548	-0.430874	2.49813	260.214
-0.616085	2.1166	253.771	-1.97193	1.49679	217.2
-1.10751	2.42873	245.487	-2.12402	1.34636	212.37
0.160752	2.74922	273.346	-1.74326	1.96537	228.427
-2.20353	1.55293	215.174	-1.01466	2.25711	245.794
-1.84761	2.14457	229.254	-1.47893	1.62031	227.612
-1.3033	2.05327	237.595	-1.63323	0.605944	200.355
-0.496721	2.7178	259.643	-1.87071	1.77904	223.561
-1.43408	2.46765	239.837	-2.26684	1.19535	207.804
-1.09248	2.34156	244.988	-1.93175	1.75024	222.178
-1.92068	1.36858	215.472	-2.11253	1.43043	214.103
-2.18419	0.736892	198.643	-0.784458	2.50398	252.605
-0.713417	1.97481	250.137	-1.44807	2.21615	236.839
-0.903646	2.38489	249.248	-2.36965	1.03475	203.589
-1.12867	2.58298	246.396	-1.96744	1.39195	215.279
-1.63369	2.13412	232.566	-0.740899	2.49221	253.444
-0.100121	2.7431	267.91	-1.97598	1.7518	221.559
-1.58562	2.01001	231.732	-1.95039	1.0795	208.964
-1.06816	2.51277	246.97	-1.7155	1.93132	228.387
-0.323413	2.67037	263.094	-2.19604	1.62138	216.439
-0.598415	2.76291	257.779	-2.22808	-0.996713	155.899
-1.73967	2.18018	231.412	-2.47514	0.015761	180.365
-1.72209	1.20782	215.045	-1.36538	2.07006	236.592
-1.16965	2.21152	242.126	-2.13269	1.48229	214.801
-1.05224	2.48133	247.02	-0.743008	2.4137	252.89
-1.51038	2.01778	233.184	-2.0797	1.44989	214.883
-1.36972	2.18712	237.943	-1.48205	2.0246	233.795
-1.42845	2.5095	240.351	-2.16372	1.64871	217.307
-1.49286	2.16569	235.421	-1.98137	1.56398	218.286
-1.49311	2.38009	237.899	-1.35816	2.40708	240.567
-0.729116	2.7372	255.084	-2.0468	1.35111	213.429
-2.07204	1.43346	214.676	-2.01577	0.869004	203.321
-1.48592	2.44727	238.735	-1.26119	2.06144	238.542
-1.27662	2.28047	240.76	-1.5673	1.16059	216.52
-1.83059	1.3487	216.381	-2.33707	1.18533	206.894
-2.04702	1.78526	221.093	-2.22408	1.04152	205.093
-2.8464	0.315737	186.33	-1.23788	2.3105	241.819
-2.03266	2.08666	225.751	-2.06346	1.13425	208.797
-0.37515	2.53514	261.582	-2.10931	1.66232	218.241
-1.47818	2.41664	238.547	-1.65579	1.29167	217.958
-1.73755	1.63649	223.284	-2.29472	1.28475	209.243
-1.91564	1.99368	226.144	-0.510348	2.74417	259.465
-1.27474	1.79855	234.672	-2.34997	1.0594	204.267
-1.29545	1.99246	236.969	-1.17862	2.505	244.803
-1.21253	1.94756	238.094	-2.02231	0.73157	199.888
-1.23319	2.52844	244	-2.55896	-0.003879	179.913
-0.997702	2.697	249.699	-2.36492	0.994698	202.812
-0.799362	2.89669	254.573	-2.60359	-1.14768	156.212
-0.827412	2.738	253.185	-2.09475	0.522925	194.017
-1.94738	1.75562	222.036	-2.22204	-0.951364	156.822
-2.05478	1.71334	219.822	-2.47197	0.605996	193.774
-2.47139	1.21155	206.115	-1.95194	1.78852	222.498
-1.30564	2.62386	243.545	-0.863545	1.86307	245.132
-2.03825	1.42282	214.917	-2.25448	1.34367	210.795
-1.72566	1.90154	227.776	-2.2965	0.734962	197.747
-1.42651	2.32366	238.454	-2.37597	1.27552	208.229
-1.06278	2.18731	244.086	-1.29174	2.25373	240.18
-1.23407	2.08582	239.389	-2.35839	0.682948	196.15
-1.86359	1.93371	226.058	-1.90949	1.65428	220.904
-1.04274	2.03966	242.922	-2.20031	1.46916	213.731
-0.832105	2.57876	252.116	-2.16876	1.01188	205.012
-1.1898	1.79377	236.444	-1.62078	1.96156	230.434
-2.46807	0.897599	199.986	-2.50954	0.743264	196.498
-0.539694	2.59588	258.255	-2.3489	1.11499	205.393
-0.558063	2.67195	258.203	-2.42228	0.523848	192.203
-1.06336	2.56665	247.496	-2.26373	1.17955	207.522
-1.06866	2.38825	245.893	-1.53927	1.8394	230.076
-0.976284	2.54696	249.028	-1.97632	1.69815	220.671
-2.01157	2.06667	225.774	-1.5114	1.89885	231.482
-1.90034	1.6113	220.295	-1.95761	1.67021	220.47
-2.1804	1.24798	209.785	-2.15885	1.0738	206.446
-1.73606	2.14728	231.045	-2.58201	0.522897	191.448
-1.47107	1.96207	233.139	-1.893	1.49219	218.247
-1.06724	2.68911	248.353	-2.7683	-0.400911	171.76
-1.53113	2.11725	234.127	-2.4018	0.975844	202.112
-1.61189	1.44422	221.86	-2.23126	0.390704	189.932
-1.69233	2.04678	230.415	-2.36573	-0.472145	168.713
-1.39096	2.54065	241.3	-2.44519	0.821425	198.569
-2.24849	1.58195	215.129	-2.39466	0.527717	192.428
-0.508186	2.73125	259.46	-1.35568	2.0138	236.052
-0.304685	2.78426	263.755	-1.37975	1.95018	234.721
-1.35292	1.69995	231.485	-1.50902	2.05486	233.708
-1.96045	2.05613	226.365	-2.16046	1.16623	208.361
-1.48506	2.15998	235.49	-1.86739	1.48634	218.518
-1.47758	2.09307	234.78	-1.74191	1.80221	225.975
-1.68145	2.17044	232.235	-2.06963	1.61124	217.901
-2.36772	1.01242	203.151	-1.32237	2.15171	238.427
-2.33359	0.802867	198.986	-1.58467	1.90226	230.204
-2.38083	1.325	209.097	-2.24261	1.16522	207.456
-2.07204	2.12021	225.658	-2.46042	0.731354	196.554
-1.60276	1.61749	225.262	-2.24038	1.38226	211.674
-1.64498	2.21325	233.379	-1.55536	1.93856	231.259
-1.1305	2.01023	240.648	-2.15431	1.10047	207.059
-0.617611	2.70631	257.145	-2.03174	1.65254	219.124
-2.21817	0.964355	203.497	-1.52145	1.99069	232.61
-2.47098	1.26426	207.096	-1.29779	2.44153	242.007
-2.50232	1.15037	204.689	-1.93391	1.64425	220.372
-2.2207	1.02866	204.854	-2.39023	0.779233	198.056
-2.40274	1.01235	202.847	-1.54642	1.30982	220.265
-2.45362	0.226998	185.286	-1.98811	1.31864	213.555
-1.6189	2.37233	235.69	-2.1957	1.52305	214.747
-1.71383	2.13477	231.242	-1.5916	2.05849	232.289
-1.73463	1.80542	226.145	-2.19847	1.25961	209.81
-0.950489	2.53879	249.475	-2.08257	1.67998	218.893
0.390039	2.67975	278.281	-1.79019	1.91111	226.871
0.378674	2.69908	277.986	-1.7526	1.40246	218.667
-1.26098	2.34938	241.776	-2.57719	0.309345	186.845
-2.30051	1.3954	211.239	-2.06705	-0.098417	177.274
-0.818567	2.24452	249.963	-2.13594	0.066003	181.77
-1.51175	2.30927	236.789	-2.616	-0.201621	175.593
-0.852813	2.60189	251.853	-2.65119	0.740004	195.596
-0.967382	1.89152	242.913	-2.24293	1.23691	208.876
-1.71945	2.17081	231.618	-2.36374	-1.35778	150.126
-1.79519	1.92875	227.054	-2.37125	0.006309	180.152
-2.00841	1.96601	224.389	-2.32075	0.473986	191.543
-1.54175	2.08275	233.489	-2.46393	0.72721	196.444
-2.12172	1.69456	218.613	-0.968811	2.30755	247.225
0.06497	2.66254	271.398	-2.17899	1.53815	215.218
-0.706548	2.40783	253.646	-2.3457	-0.079419	178.061
-1.9019	1.86799	224.485	-2.32163	0.130792	183.224
-2.79215	0.619355	192.507	-2.00231	1.72329	220.717
-2.04693	1.60746	218.143	-2.21244	-0.232976	173.989
-2.25905	1.76792	218.047	-1.51435	1.86157	230.872
-1.9494	1.62758	219.859	-1.97386	1.56426	218.396
-1.28268	2.40039	241.882	-2.12299	1.52204	215.638
-0.846517	2.05705	247.632	-1.53065	2.18219	234.953
-0.082927	2.41597	268.034	-2.12559	1.41029	213.563
-1.94	1.4301	216.396	-2.40484	1.11719	204.918
-1.31908	2.18305	238.858	-2.26748	1.11572	206.2
-1.487	2.09012	234.57	-2.07051	1.41557	214.36
-1.71258	1.62063	223.42	-2.50184	0.985568	201.501
-0.884952	2.52434	250.681	-1.70078	1.5802	222.895
-2.54379	0.880979	199.102	-1.79167	1.7917	225
-1.42607	2.29373	238.13	-1.68951	1.96453	229.304
-1.43375	2.19918	236.898	-1.62823	2.20699	233.582
-0.360117	2.94699	263.033	-1.52043	2.10918	234.213
-1.99977	1.52893	217.4	-1.83439	1.85577	225.332
-1.81611	2.15347	229.858	-1.28342	2.3792	241.656
-1.06911	2.50161	246.86	-1.78533	2.01153	228.41
-1.14227	2.00028	240.271	-1.02877	1.90172	241.588
-1.08058	2.71016	248.262	-2.38449	-0.209083	174.989
-2.02029	1.32753	213.309	-1.90467	1.47587	217.771
-2.72345	0.590047	192.224	-1.37331	2.03315	235.963
-0.759815	1.71201	246.068	-2.33289	0.765325	198.163
-1.29065	1.53554	229.952	-0.993177	2.53884	248.635
-1.3496	2.19703	238.438	-1.99343	1.62449	219.177
-1.70229	1.59895	223.207	-2.53354	1.338	207.839
-1.37373	2.15774	237.517	-2.21181	1.30563	210.553
-1.86835	1.96325	226.419	-0.739807	2.42162	253.012
-1.56693	2.08848	233.12	-1.78924	1.73041	224.042
-1.12256	2.14878	242.417	-2.1392	1.88396	221.37
-0.871344	2.62024	251.606	-2.26217	0.934134	202.438
-0.755049	2.53668	253.424	-0.707456	2.63668	254.981
-1.73658	1.46629	220.176	-1.32213	2.18477	238.819
-1.1919	2.4709	244.249	-1.74431	1.92511	227.821
-1.51716	2.16294	234.953	-1.71935	1.79	226.153
-1.3514	2.41216	240.741	-1.74316	1.89674	227.416
-2.47324	1.53725	211.863	-2.5964	0.67363	194.545
-1.64943	1.30295	218.307	-1.7438	2.13882	230.809
-2.28951	1.59421	214.85	-1.85262	1.55682	220.042
-0.595468	2.46589	256.424	-2.15518	1.35958	212.245
-1.57667	1.86359	229.767	-2.39207	1.14107	205.502
-1.88987	1.93302	225.647	-1.70358	2.0269	229.953
-0.96739	2.53933	249.145	-2.00657	1.63161	219.116
-1.79473	1.96991	227.664	-1.36533	2.09225	236.873
-1.23709	2.3023	241.75	-2.26108	0.780847	199.052
-2.05527	2.12051	225.895	-2.23332	1.14744	207.193
-1.37357	2.36526	239.855	-1.31978	2.27947	239.93
-1.71121	1.81241	226.645	-2.5299	0.650473	194.419
-1.40441	2.01044	235.063	-2.22473	0.887917	201.758
-0.34197	2.66857	262.697	-1.75626	1.8333	226.23
-2.03797	1.64821	218.964	-2.38515	1.02924	203.341
-1.26034	2.18495	240.023	-2.57474	0.62571	193.659
-1.61435	1.09115	214.055	-2.41523	-1.03541	156.795
-1.73592	2.17678	231.429	-2.38077	0.626958	194.753
-2.43007	1.43973	210.645	-2.1715	1.12759	207.441
-1.15977	2.043	240.417	-1.32349	2.06278	237.316
-1.75536	2.06071	229.575	-2.30769	1.37755	210.835
-2.23106	1.59337	215.534	-2.36872	0.966775	202.202
-1.0134	2.55534	248.368	-2.31002	1.42118	211.601
-1.2257	2.27787	241.716	-2.46318	-0.666421	164.861
-1.9985	1.06383	208.027	-2.46608	0.557442	192.737
-2.67201	0.798813	196.644	-1.80296	1.15499	212.644
-0.007785	2.07587	269.785	-1.89207	-1.17341	148.194
-1.92086	2.22231	229.161	-2.10819	0.147923	184.014
-0.89299	2.68352	251.594	-2.40023	0.605913	194.168
-0.302354	2.87196	263.99	-1.9749	1.25356	212.405
-0.801729	2.66553	253.26	-2.12066	1.27052	210.926
-2.25658	1.77911	218.253	-2.34035	1.03415	203.84
-0.601541	2.70253	257.451	-1.69517	1.81123	226.896
-1.83912	1.88669	225.732	-2.04041	1.656	219.063
-1.7005	1.78795	226.436	-1.99318	1.82387	222.46
-0.228775	2.85565	265.42	-2.44203	-0.825506	161.323
-0.23896	2.72371	264.986	-1.9643	1.40398	215.555
-1.43024	2.26743	237.757	-2.46733	0.80353	198.039
-1.26408	1.80874	235.051	-2.35707	-1.28521	151.398
-1.85577	1.97628	226.801	-2.45192	0.981154	201.809
-1.5768	2.04423	232.355	-1.72865	2.138	231.043
-1.7735	1.69732	223.743	-2.23601	0.844203	200.684
-1.88322	2.02305	227.05	-2.19741	1.41321	212.746
-1.09046	2.39262	245.498	-1.28421	2.42465	242.092
-2.2182	1.45269	213.221	-2.84054	-0.146413	177.049
-0.748554	2.06947	250.114	-2.43617	0.782813	197.814
-1.11998	2.10026	241.931	-2.7806	0.160643	183.306
2.46319	0.334586	352.265	-1.58737	2.11208	233.073
2.32239	0.507643	347.67	-2.69706	0.157515	183.342
2.32541	0.60048	345.521	-2.23749	1.23038	208.806
2.31831	-0.199724	4.92391	-1.99353	1.66955	219.946
2.55238	1.05947	337.457	-2.31631	0.103347	182.555
2.51364	0.510896	348.511	-2.44344	-0.037091	179.13
2.30395	1.21144	332.264	-2.18885	1.56425	215.551
2.56515	0.681847	345.114	-2.70819	-0.207346	175.622
2.80089	0.19185	356.082	-1.78765	1.67119	223.072
2.04151	1.64548	321.131	-1.08008	2.27891	244.642
2.59507	0.746833	343.945	-2.40999	0.742763	197.129
2.08242	0.723235	340.848	-2.58505	0.474452	190.4
2.5541	1.19159	334.989	-2.61761	-0.814626	162.713
2.62427	0.813258	342.782	-2.47883	-0.137704	176.82
1.98316	-0.57837	16.2588	-2.55274	0.747579	196.323
2.35555	0.729449	342.794	-1.76588	1.77463	225.142
2.36282	1.09902	335.055	-2.76334	0.054294	181.126
2.54122	0.573661	347.279	-2.38062	0.731327	197.077
1.69929	0.149628	354.968	-2.45974	0.166283	183.867
2.42994	-1.38821	29.739	-1.93333	1.10094	209.659
1.59379	1.38983	318.911	-1.0898	2.30269	244.673
2.79241	-0.204332	4.1851	-2.02611	1.53618	217.169
1.8405	-1.97053	46.9542	-1.64538	1.44451	221.281
-1.36032	-2.19877	121.744	-2.44646	0.821488	198.561
-0.737371	-2.09314	109.406	-1.67653	2.04375	230.637
-1.33258	-2.13541	121.966	-1.64769	1.80495	227.608
-0.33771	-2.72396	97.0673	-1.73378	1.91945	227.909
-1.01152	-2.5963	111.286	-1.29986	2.11265	238.397
0.214625	-2.39543	84.8801	-2.36399	0.67668	195.974
0.586079	-2.5846	77.2238	-1.89152	1.59139	220.075
-0.325539	-1.98417	99.3174	-2.09603	1.46173	214.891
0.036871	-2.91732	89.2759	-2.28449	0.922576	201.991
0.064282	-2.8619	88.7133	-2.14575	0.531911	193.922
-1.26629	-2.01925	122.092	-2.17532	1.78305	219.341
-1.24508	-1.92195	122.936	-2.33968	1.00562	203.259
-1.67956	-2.0046	129.958	-2.12559	1.07671	206.864
-2.46402	1.63946	213.638	-2.47203	-0.028364	179.343
-0.810204	2.62901	252.872	-2.6917	0.249474	185.295
-1.0718	2.48543	246.673	-2.55142	0.186902	184.19
-1.60274	2.04867	231.963	-2.27275	1.31075	209.973
-1.21287	2.53844	244.462	-2.52978	0.198962	184.497
-1.79814	2.1945	230.669	-1.61255	2.01558	231.339
-1.50854	2.31621	236.924	-1.20661	2.46374	243.907
-1.13608	2.46164	245.226	-2.09902	1.4064	213.823
-0.727361	2.78186	255.347	-2.22707	0.860504	201.126
-0.602017	2.65544	257.226	-1.70211	0.407983	193.479
-0.999884	2.43337	247.662	-2.23439	1.33813	210.917
-1.97122	1.42948	215.949	-2.07155	0.282349	187.761
-1.61706	2.11824	232.642	-2.67915	-0.065427	178.601
-0.665274	2.69712	256.144	-2.42763	-0.411142	170.388
-1.93928	0.973405	206.654	-2.19959	1.20351	208.685
-0.283199	2.38176	263.219	-2.42288	0.637398	194.739
-1.7813	1.96557	227.815	-1.05937	2.18825	244.167
-1.48217	2.12643	235.123	-2.05367	1.38547	214.005
-0.810686	2.5761	252.531	-1.63644	2.05706	231.497
-2.04939	0.867955	202.954	-2.56645	0.531037	191.69
-2.03002	1.49162	216.308	-1.88771	1.86291	224.621
-1.15731	2.54788	245.571	-0.831985	2.4462	251.216
-2.16853	1.37742	212.423	-1.45248	2.01718	234.244
-1.20083	2.61669	245.349	-2.27071	1.43871	212.358
-1.68373	0.77961	204.845	-1.72771	1.02287	210.627
-0.935598	2.4464	249.071	-1.73827	1.85084	226.796
-2.39599	1.24182	207.397	-2.12691	0.150145	184.038
-1.18952	2.5273	244.795	-2.09261	1.18425	209.506
-1.83878	1.9689	226.957	-1.22095	1.66067	233.676
-1.10375	2.63612	247.281	-2.14701	0.117419	183.13
-1.51756	2.37984	237.475	-2.64843	0.736623	195.543
-2.52083	0.701198	195.545	-2.52933	0.336543	187.579
-0.414066	2.54625	260.764	-1.32707	2.23324	239.28
-1.75701	1.37527	218.051	-1.87745	1.46888	218.039
0.43064	2.49224	279.803	-1.95486	1.80327	222.69
1.98034	1.15319	329.787	-1.81021	1.76657	224.301
2.34528	0.27274	353.367	-2.16392	1.2299	209.612
2.18932	0.459193	348.154	-2.62152	-0.635578	166.372
2.05991	-0.291373	8.05105	-1.76416	1.78029	225.261
1.73149	1.60279	317.21	-1.11529	2.48262	245.809
2.5226	1.04244	337.548	-1.96843	1.79646	222.385
2.32341	1.28821	330.994	-1.93085	1.62972	220.166
2.23299	-0.536082	13.4997	-2.57098	0.727172	195.793
2.87217	-0.056796	1.13285	-1.86411	1.82352	224.369
2.26448	-0.420592	10.5219	-2.20539	1.624	216.367
1.95531	-0.138032	4.03801	-2.36817	0.974951	202.376
2.66756	-0.861246	17.8931	-2.09292	1.02002	205.983
2.5359	-0.007575	0.171142	-2.62244	-0.399221	171.344
1.01319	2.21233	294.607	-2.63765	0.374417	188.079
2.11425	1.01562	334.342	-2.7024	-0.237758	174.972
2.45624	0.062205	358.549	-2.53473	0.804026	197.599
2.64023	-0.048042	1.04244	-1.75209	1.91921	227.606
2.79182	-0.284671	5.82209	-2.39421	0.968574	202.026
2.77092	-0.470554	9.63793	-2.45902	1.08176	203.745
2.30151	0.193219	355.201	-2.60092	-0.498359	169.153
2.88918	-0.33566	6.62681	-1.90472	1.00734	207.873
2.69372	-0.731723	15.1972	-2.06017	1.5371	216.727
2.78379	-0.692875	13.9767	-2.57652	0.724689	195.71
2.39253	-1.51279	32.3049	-2.47459	0.616723	193.994
2.39512	0.443583	349.508	-2.61519	0.012616	180.276
2.18777	-1.33899	31.4681	-2.71224	-0.151455	176.804
2.69779	-0.785865	16.2408	-2.01547	1.3149	213.121
2.79295	0.699126	345.947	-2.33692	1.09048	205.015
2.69707	0.209542	355.557	-1.69684	2.01536	229.904
2.08023	0.951134	335.429	-2.65402	-0.567103	167.939
2.51368	-1.2063	25.636	-2.7593	-0.179523	176.278
2.11508	-0.650587	17.0976	-2.66716	0.287068	186.143
2.47924	0.667746	344.926	-2.53623	0.211802	184.774
1.94576	0.95863	333.772	-1.85149	1.0168	208.775
2.43604	-1.26432	27.4297	-2.55248	0.827021	197.953
2.65095	-0.367982	7.9028	-2.19607	1.65965	217.08
2.66102	-0.02717	0.584984	-2.55716	0.341744	187.612
2.37656	-1.51443	32.5068	-2.44341	0.699137	195.968
2.60849	-0.774445	16.5358	-2.65666	0.673476	194.225
2.08199	1.57037	322.974	-2.40496	1.15899	205.73
2.44047	0.105702	357.52	-2.55963	-1.67e-05	180
2.70082	0.094611	357.994	-1.9188	1.65564	220.789
2.41191	-0.128828	3.05744	-2.05447	1.1807	209.886
2.38769	-0.73306	17.0673	-2.62661	0.388535	188.414
2.34226	1.20448	332.786	-2.03301	1.21569	210.878
2.61133	0.609687	346.858	-2.34019	1.21749	207.486
2.56307	0.493619	349.099	-2.1248	1.72255	219.031
2.54681	-0.493243	10.9608	-2.11654	0.87768	202.523
2.11329	0.379115	349.83	-1.9127	1.70879	221.777
2.41795	0.314542	352.588	-1.44283	1.91537	233.01
1.92796	0.040612	358.793	-1.82259	2.07169	228.66
2.2421	0.794604	340.486	-2.32028	0.601448	194.532
2.17419	-1.11738	27.1999	-2.11845	0.714875	198.647
2.03267	0.291847	351.829	-1.54744	1.27469	219.48
2.60195	0.031838	359.299	-2.27869	0.161571	184.056
1.98068	-0.83069	22.753	-1.97343	0.774915	201.439
1.98666	1.24251	327.977	-1.60499	2.04718	231.904
2.62462	0.348372	352.439	-2.09831	1.157	208.872
2.76888	0.553229	348.701	-1.19248	1.88682	237.707
2.07946	-0.393526	10.7162	-2.10659	0.781413	200.352
2.77185	-0.154645	3.19328	-2.02589	1.67718	219.621
-0.905884	-2.69551	108.576	-2.07998	1.22138	210.422
-0.62372	-2.7333	102.854	-2.24222	1.40883	212.142
-1.57248	-1.70663	132.657	-1.95348	1.19745	211.507
-0.819063	-2.49354	108.184	-2.1362	1.36692	212.614
-1.58207	-1.83512	130.765	-2.23388	1.83049	219.332
0.047577	-2.56753	88.9384	-2.05837	1.56399	217.228
0.349791	-2.28514	81.2972	-1.51999	2.02372	233.09
-0.866083	-2.54697	108.78	-2.3771	1.45856	211.533
-0.937742	-2.45439	110.91	-1.85653	1.53276	219.543
-1.29696	-2.42856	118.104	-2.48779	0.818246	198.206
-0.827311	-2.41541	108.907	-2.23123	0.980092	203.714
-1.78878	-2.03728	131.284	-1.76216	1.64911	223.102
-0.353939	-2.48687	98.1001	-2.60832	0.583927	192.619
-0.055214	-2.47892	91.276	-2.6469	-0.152984	176.692
-2.31258	-0.943696	157.801	-2.50181	1.05523	202.869
-1.57007	-1.99406	128.216	-2.39336	-0.268764	173.593
-0.831184	-2.2967	109.895	-2.45546	0.499842	191.506
-1.27933	-2.23543	119.782	-2.08304	1.15082	208.919
-1.08242	-2.65497	112.181	-2.64082	0.691347	194.67
-0.376385	-2.87166	97.4671	-2.74482	0.815019	196.538
-1.5848	-1.9025	129.794	-1.89433	1.56277	219.522
-0.829637	-2.29781	109.852	-2.52749	-0.326614	172.637
-1.20242	-2.4272	116.354	-2.14889	1.71604	218.61
-1.19098	-2.283	117.55	-2.69326	0.434496	189.164
-0.427175	-1.91714	102.561	-2.41122	-0.853543	160.507
-0.621675	-2.69612	102.984	-2.66637	0.352918	187.54
-1.78913	-2.09681	130.473	-2.51167	0.926554	200.249
-1.72888	-1.94841	131.584	-2.21883	0.832055	200.556
-0.239533	-2.75093	94.9764	-2.88759	0.266841	185.28
-1.15231	-2.27957	116.816	-2.51778	0.242503	185.502
-0.418852	-2.55003	99.3277	-2.09146	-1.23656	149.407
-1.14904	-2.50229	114.664	-2.36428	1.2039	206.985
-0.760258	-2.0406	110.434	-2.20452	1.39927	212.404
-0.537666	-2.54953	101.909	-1.88535	1.89606	225.162
-1.55064	-2.07878	126.721	-2.64838	0.110964	182.399
-0.64398	-2.37363	105.179	-1.74815	1.51336	220.882
0.791821	-2.57543	72.9098	-1.9004	-0.858638	155.686
-0.193432	-2.72121	94.0659	-2.57325	0.634291	193.847
-0.440877	-2.77514	99.0269	-2.43515	0.685655	195.725
-0.46339	-2.4769	100.597	-2.31967	0.751067	197.941
-0.540745	-2.58162	101.83	-1.85175	1.84966	224.968
-0.870794	-2.34926	110.338	-2.30219	0.321328	187.946
0.732172	-2.55467	74.0076	-2.45508	0.750068	196.989
-2.3915	-1.12326	154.841	-1.44536	1.86288	232.193
-0.783243	-2.61242	106.69	-1.30991	2.10348	238.088
-0.847471	-2.70097	107.42	-2.05389	1.08824	207.917
0.355501	-2.74153	82.6115	-1.52996	1.87673	230.812
-1.40266	-2.58755	118.461	-1.33849	2.22951	239.021
-1.07494	-2.55258	112.837	-1.76633	1.68994	223.734
-1.90261	-1.97013	134.001	-2.12631	0.730937	198.971
-1.02345	-1.96966	117.457	-1.78102	1.87097	226.411
0.677048	-2.53227	75.0311	-2.72781	0.160916	183.376
-1.99537	-1.78707	138.152	-1.67978	2.09493	231.276
-0.430681	-2.44793	99.9783	-2.44531	0.120638	182.824
-1.7692	-2.15539	129.38	-1.8559	1.98703	226.954
-0.782343	-2.61592	106.65	-2.54324	0.116341	182.619
-2.65307	-0.737108	164.473	-2.4913	-0.4638	169.454
2.10186	1.12188	331.909	-2.30616	1.34074	210.173
2.13674	1.2844	328.99	-1.99107	1.14567	209.916
2.69139	-0.824714	17.0364	-1.53642	-1.76263	131.077
2.26979	0.413991	349.663	-2.48174	-0.713251	163.965
2.41671	-0.374818	8.81602	-2.06702	1.60355	217.803
2.46543	-0.220567	5.11228	-1.53816	2.10328	233.821
2.1553	-0.570764	14.8326	-2.24211	1.22216	208.595
0.487827	-2.77037	80.0133	-2.0599	1.61094	218.027
-0.370018	-2.75343	97.6538	-2.17426	0.565486	194.579
-1.2292	-1.94052	122.352	-2.40801	0.813604	198.669
-1.5461	-2.11222	126.203	-2.48323	0.90768	200.079
-0.726719	-2.81516	104.475	-2.69369	0.533517	191.203
-1.29885	-2.28934	119.568	-2.80493	0.377229	187.66
-1.58712	-1.85729	130.515	-2.566	0.473428	190.454
-1.02437	-2.65583	111.092	-2.11452	1.2763	211.115
-0.399222	-2.46388	99.2036	-2.50142	0.117381	182.687
-1.05708	-2.16616	116.012	-2.57926	-1.27894	153.625
-2.39789	-1.26286	152.226	-2.11575	0.741452	199.313
-0.411467	-2.73218	98.5644	-2.15675	1.45082	213.928
-1.22904	-2.4279	116.849	-1.96588	1.23652	212.17
-1.77891	-1.72036	135.959	-2.10899	-0.77032	159.935
-1.94059	2.08057	226.994	-2.16267	-1.7669	140.751
1.94731	0.095471	357.193	-2.54601	0.575396	192.735
1.977	-1.7783	41.9712	-2.15084	1.17095	208.565
2.44923	-0.20672	4.82444	-1.85212	1.72792	223.013
2.45384	-0.697071	15.8585	-1.03214	2.28779	245.717
2.42223	0.628093	345.463	-0.56581	2.35845	256.509
2.45887	-0.711501	16.1384	-1.67291	2.04213	230.676
2.52935	-0.664634	14.7227	-1.34371	1.99932	236.096
2.71124	-0.868032	17.753	-2.26309	1.00874	204.024
2.33602	-1.58466	34.1515	-2.73182	0.435469	189.057
2.31958	-0.546451	13.2561	-1.83337	1.85498	225.336
2.18499	1.05042	334.324	-2.3639	1.15601	206.06
2.6553	-0.682277	14.4104	-1.84743	1.92482	226.175
2.72884	-0.058349	1.22493	-2.67096	0.097575	182.092
2.58517	0.398091	351.246	-1.70053	0.701781	202.425
2.78439	0.037411	359.23	-1.8626	1.71764	222.681
2.15251	1.54901	324.26	-2.55334	0.848179	198.376
2.88904	-0.468404	9.20931	-2.43536	-1.27856	152.301
2.44401	1.24828	332.944	-2.1591	-1.11929	152.598
2.63278	-0.62712	13.398	-2.48622	0.936713	200.645
2.55214	0.066581	358.506	-2.48048	0.315679	187.253
2.74512	-0.43807	9.06688	-2.75664	0.028132	180.585
2.77867	0.66903	346.462	-2.39256	-0.551055	167.03
[truncated: 17,651 more rows]

## Sheet: Supplementary Fig.5
Solution	Pon(%)	SD	molecules (N)
ATP+ADP+Pi	57.8947	11.3269	19
ATP+Pi	28	8.97998	25
ATP+ADP	4	3.91918	25

[truncated: 14 more sheets: Supplementary Fig.6, Supplementary Fig.7, Supplementary Fig.8, Supplementary Fig.9, Supplementary Fig.10A-10C, Supplementary Fig.10D-10F, Supplementary Fig.10G-10I, Supplementary Fig.10J-10L, Supplementary Fig.10M-10O, Supplementary Fig.11, Supplementary Fig.12, Supplementary Fig.13, 14, Supplementary Fig.15, Primer]
